# Supplementary material for: Inheritance of Resistance to Chickpea Fusarium Wilt Disease (Fusarium oxysporum f. sp. ciceris Race 2) in a Wide-Cross Cicer arietinum × Cicer reticulatum Mapping Family
Source: Genes (Basel). 2024 Jun 20;15(6):819. doi: 10.3390/genes15060819 (PMC11202674; doi:10.3390/genes15060819)
Supplement: Supplementary file 1 [file genes-15-00819-s001.zip › Table S1.csv]

SNP	Chromosome	PositionMbp	ReferenceAllele	AlternativeAllele	Notes	Sequence
Ca_TOG915738	1	0.32	C	A	Mapped	GCCAGCCAGTCTCTGTTATTTGTTCAAGTCGAACCGTGAGTATCACTGCT[T/G]CTAAAGTAGAATTAGTGTGATAAAGTATTTAATTTATTCATTATGACATG
Ca1C27787	1	5.73	C	G	Mapped	ATAGCCAATACTTCATTAATGATCTCCAACCAAATTGAATTTCAGTTACA[C/g]CCCCACACTTCACTAAAGGATAGGGTCCGTTTTCAGAATAGTATTTACAC
Ca1C39227	1	11.05	T	C	Mapped	GTAATAGTACATGTCAAAATGGTATGTGCAATTGACAGTTGATTTCAGAA[A/g]GATCCATAGACATGAGTAGATTGTATATGAGTATGGTTTTCATTATGATT
Ca_TOG918864	1	16.41	C	T	Mapped	TAAATTTGCTTTCTCCTTTTGGCTGCTAGGCAATCCAGGTTCGATGTGAC[A/G]ATATGAATTTACTGGTTTTAGCAGCTATTACTCAATTTTCTTTTTTTAGC
Ca1C13662	1	17.59	T	A	Mapped	ATGGGTGTTGTTATTCAAGAATATGCTACCCCTGCTGCTGTTCCCCCTGC[T/a]AAGCTCTTCAAAGCCATGTCAATAGATATTCATAACCTTTTCCCAAAAAT
AGL129	1	40.34	T	C	Mapped	AAAGAATAGGCAACCCTTGCCATACAAACCAGTTTTCTTGGATTAAGTTC[A/G]GCCAAAAATCTATCAGATTCTATCCTAGGTCTATCGGGCCATCCCCATAT
Ca1C40219	1	43.94	A	G	Mapped	AAGAAGAGAAAGAAAGGTGTTAAAGGGAAGAAAGGAGGGGATTCTAGTGA[A/g]TTGGGAAGTGTGAAATCATTGAAGGATTCTGCTAAGCGGAAGAAGAAATT
Ca_TOG898978	1	48.34	A	G	Mapped	TTCTCTTTGACAGTCTTTTTGCTGAGCATAATTTATATTTATTCACTATG[A/G]TACCAAAGAAGCAGTAAATGTGCTAATGCGCTATGTTATGTGAATTTCTT
Ca2C25794	2	1.62	T	C	Mapped	GGAGAAGATTGGTATAATGCTTCACCTCGGCGTTTGTGTGAACGGGCATT[A/G]AGGGAATTGCCCAAGAAAGAAAATCAACAACTTGTTATCCTATCACAGGT
Ca_TOG903783	2	3.5	A	C	Mapped	GAATTTTTTTCAAGGTTAGTTTTGTTTCAGGTTACAATATTTTAGGGATT[T/G]TTGATGGTGGAATTGTTATCTAAATAATAATTAGTGATTACTTTTCTAAG
Ca_TOG897346	2	13.75	G	A	Mapped	AATTAGTATCTGGTGGTCTAACTAGAACAAAGCAAAGAAATCATGGCAAA[T/C]TTCCATGTTCATTTTTCACATGACTACAGAAATTAGAGCTCAAACAATCA
Ca1C39280	2	27.7	G	A	Mapped	CAGCTCGCAGCTGGACACAGAAGTATGCCATGGGATGATGATCATGCATT[C/t]GTCCTAGCTGTTCAATGCAAGCAGCAATGTCATAATTTATGTAAAAGAGC
Ca_TOG894262	2	33.36	T	G	Mapped	GAATCCACAGTATTTTATTTTAACCATTTTAATTTTAAAAAGGTGATTGA[A/C]AAAGGTCCCAAAATTAATTTTTTATTTTTATTTATCATTTCAGTGCTAGA
Ca_TOG903842	3	14.11	A	G	Mapped	CCAATTCCTATAGAACACAATGCAATTACCAAAGCGGTTACCGAAACACC[A/G]GTTATCAAAGAAGTGTTTTTCTTCTTTGGTTGTCGAAGTTGTGGTAATGA
Ca_TOG918946	3	20.17	A	C	Mapped	AAAACTGTTCTGGTAGGGTCCAATTGAATCAAGAGATCGTGAAGCTGGTA[T/G]AGACTACTTTGAAAGCAAAAAAGTTTAGCCAAAAGGATTAATAATGTAAC
Ca1C34825	3	26.52	A	G	Mapped	TCTATAAGTTGAGAGGACTATTGTATCTTTTGTGTGAGTCGTTTGTGTCT[A/g]TTTGTTTAACTTGCATGTGTTTCAACATTTATAAATGGTTTGCAGTTCAG
Ca1C19697	3	30.48	C	T	Mapped	TATGATACTTCCCACGAGAAAGGGAACAGAAAAACCTAGCAGTAGAATTC[G/a]ATCCTGATGGTCACAAAACAGAATAAAATGTTTCTACTATTTAAACACAA
Ca1C36131	3	38.99	T	C	Mapped	CGGAAACTCGGCTGCTAACTTTTGTTGATCACTTAATCTCTGATTGCTAC[T/c]ATCTGGCCTTGAAGTTTTCTTGGATGTTTTTAAATCCTCCGGGTCATCAC
Ca_TOG896936	4	5.86	A	T	Mapped	TCGGTATCTTTATTGGCTAGTAGAAATTTGCTCATGAGATTGATATTGGA[A/T]GCTTTATTGTTTGAGTTATAACAAGCATTTGATGCACATTTAATTTCTGC
Ct6875951	4	11.27	A	G	Mapped	TTGAGACATTTCTTCAAAAAGTGAAGAGTTTGGTTAAGTTGAACTGCTAT[A/G]CTCAAAAGGTTGACACGGACTATAGTTTATCTTGGAACATCTTTGTATAT
Ca1C45075	4	18.94	A	T	Mapped	GGAGAATGGGAATGGGAAGGGAAAAAGGAGAAGAAGATGAAAATGAAAGG[T/a]GTGTTGTTAGAAGGGTATGTGGTGGATGAGGAGGATCTAACGAGAAGTAA
Ca1C43601	4	21.86	C	T	Mapped	TTCCCAATATTTTCGGTTTAATATTTATTATATAAGAACACGGCTTGAAA[G/a]TGTGTATGTTGGATACTATAGCCAAACTAATGATGCTAATAGATTCTGTT
Ca_TOG922889	4	40.59	T	G	Mapped	TAATAAGAGTGCCTTATTTATGCAATGTTTCTTTATTCTTACACTCTATT[T/G]GTTCATTGTGTGTAGATAAAGAAGATGGCACTCTATGCTGCCGATGTTGC
Ca1C38670	4	43.44	G	A	Mapped	GATTGTGGTTAGAAAAATACAAACTTAATAGTGTAGGCAGAAATTGAATG[T/c]GATTCTTTATTGCTAACACCTTTTGGCAAACACGATAACAGATTACAATA
Ca1C33544	4	45.54	A	G	Mapped	ACCTTTAGAGAAACAAAAATGTCACTCATTCTGGTTCACAACACTACATG[T/c]GTGTCCGTCTTACATCTGGACTTCTTCCTACGAATTAAATATGCTCTACC
Ca_TOG912629	5	7.87	A	G	Mapped	GACATATTTTAAACAGACTAAGTATTTTAAAGAGAAATGATTGTTAGTAC[A/G]AAACGATTCATTAACAAACAACGTGGCAGTATAAATGAACAAATACCTCC
Ca1C25952	5	22.42	G	A	Mapped	GTTCTAAGTTTACAGAAAGCAAAGTACATGGTTGAGTTGGAAATTCAAGT[C/t]CCCACACCATTTGATCCATTTGCTGAGGCCAAAGAATCGGATGCCCCCGG
Tp6857294	5	29.85	T	C	Mapped	TACCAATAATGCAAACCGTTGCTTCTTATTGAGATCCGTACCTAATTTCT[T/C]GCAGGACAAGCATGAAGAAAATCATCAGCCTAAACTACATGGAGGACTTG
Ca1C692	5	31.33	G	C	Mapped	AAAAGATAGCATCTCATCTGAACATGAGGCCTAGCATTTAAGTTAAGGTC[C/g]TCGCCAACCATGAAATTATCGAAATAGTTGCAGATGTGTGAAGATTATGA
Mt133126	5	38.5	T	C	Mapped	GGGTCAGCATTGGGTGTTACAACAACTGCAACATTTGTGGAATCAACGGC[T/C]GGGATGAAAGAAGGTGGCAGAACAGGATTAACGGCTGTGATTGTTGGTTT
Ca_TOG903939	5	45.29	C	T	Mapped	TCRGCTCAATAGATGCATCTAATGCTCCAATGTGAATCTATCTGTAAAAG[T/C]GCTGTATTGAGTTTCAACGCCATGGCTCCCAACATAGACAAAGGCAGAAA
Ca_TOG903928	5	47.09	A	G	Mapped	GACATGGGTATGCATTATGGAGAAAGCATACTGTAACTGGTTAAAAGTAT[T/C]GTGGCCATAGACGACTTCTAATGAACTCCACGTGTCTCTATGATTCCATA
Ca1C17042	6	3.38	A	G	Failed	ACCTGAAAGAGCCTTCATGTGTCGTTGGAGAACATAGGCACTGTCCTTTG[A/g]GAAACGACGCCGCTACATCGCCGTTTATACCACTGTCACTTTTGGGTGAT
Ca_TOG894712	6	10.43	A	T	Mapped	GTGCATCTATTTTAAACTGTTGTAGTTCTTGATATTACAGTTAGCTATTT[A/T]TTTTCCATTTGCACATTGTGGTATAATGTTATGCAATTGTTTGTAGACTT
Ca1C8432	6	19.32	C	G	Mapped	ATGCAGTACTGTGTTGATCATCCTGAGGAGATAAGCAAGCTTGCAAAGGT[C/g]AAAGCTCAGGTTTCTGAAGTCAAAGGTGTCATGATGGAGAATATTGAAAA
Ca_TOG903717	6	28.26	T	C	Mapped	CCGGAGAAGCAGCAGAATCAACTGTAAGCTTGTTTCCTTTAGCTAATATG[A/G]TGGTTATATGGACTTGCCAGATATTATCGTCTCTCATTTTATCAGCTTGC
Ca1S093117_3	6	49.63	C	T	Mapped	TGTGTCTCCCTTTGGAGTTATGATAATTACATCTGTTTAGTGTTTTGGCT[G/a]TGATAATAACATTCTTGACACGGTTTAATTTTAAATTATGTGTTTGGTTA
AGL7	6	59.01	G	A	Mapped	CTTCCGACACTCATAAAACTCACATTCACATTCTGTTCACCTAATATGTT[G/A]CCAACAAGGCCAATCATTCCAGGCTGATCTATCTGTCTGCACAGAATCAG
TC86258	7	0.22	A	T	Mapped	CTACAAAACAATCTATGTGGCGATAAACATGGTAGCAGCAGCCAGGGAAC[A/T]CCTCTTTCTTTCGAAACCTTCGATGAACAATGCTTCACCCTGGAATCATA
Ca1C41501	7	9.56	A	G	Mapped	TAGTTACAGTTACAATTACTAGTTGGAATAATGTACTCGCGAATAGGCGT[T/c]TACCATAGACAACATATTATTGAACAACTCCAAGTTGGATTCTTTAGAAG
Ca1C32992	7	19.77	A	G	Mapped	CCCTGAGCTTAGAATGAAATTCAATATAATGAAAGAATACTTAACTCCTT[T/c]TAACTATAATAGTTACAAGAATAAGATATGGTTATGAGGATGTTTATAAA
Ca_TOG908917	7	25.24	G	A	Mapped	GATCTGGATGATGGAGGTTTTAGAGGATAGAGGGACTTCAAAATACCTTA[A/G]TATTTTTTACAAAAGCATGTCATACAGAGCTGTTTTTCTTGTAGTTCTTT
Ca_TOG963072	7	31.3	T	A	Mapped	AGAAGCTCTTCGTGTTCTACCCCAGATGCAGCAAGAACCATTCTAGGAGC[A/T]GTGTAATTTTCCTGATTTTTCAAACCTAGAAAATTAGATTCTCAAATAGA
Ca_TOG902924	7	36.86	A	G	Mapped	TATATGGKGGTTATGTTTAATAATTGGTGGATTTTTTCGCCTCAATAGGG[A/G]CGCTTTGAGATACTAAGCCTGACAGGCTCTTACTTGGTTGCTGATAACGG
Ca1C23895	8	0.26	A	C	Mapped	CTTGTTTGATTTGTGTGTGTTTGTTATTTGTTGTGCTCCTCCAATGTCCT[A/c]TCTCATCCCTCTCAACAAACTCCGAAGGAAACGCTCTTCATGCTTTGAGA
Ca_TOG898231	8	5.05	T	C	Mapped	ATCACTTGATAAATGAGTGTTCTGCATCTATTCTTACTTTTCACTAATCT[T/C]CATTTTGCACTCTAATTTTTTCGGTTTGTTTTCCAACCAGAATATTGATA
Ca1C45021	8	6.03	C	T	Mapped	TCAATGTAGATTTATCTATGCTATGTACTCTGTTTGTCTATGGGATTATT[C/t]GTGCTGAGTGTTAACTATATTCACTGGACAGCGTTATCTTATGTCATGAA
Ca_TOG898271	8	11.63	G	A	Mapped	ATTAAACACAATCAACACATGTTTATTTATAAGTTACAGGTTACTAAATG[T/C]ATCTGATTTGCAGTGAGCATTTCTGAGTGAGGAGAGCACATAGATTTTTA
