# Supplementary material for: Inheritance of Resistance to Chickpea Fusarium Wilt Disease (Fusarium oxysporum f. sp. ciceris Race 2) in a Wide-Cross Cicer arietinum × Cicer reticulatum Mapping Family
Source: Genes (Basel). 2024 Jun 20;15(6):819. doi: 10.3390/genes15060819 (PMC11202674; doi:10.3390/genes15060819)
Supplement: Supplementary file 1 [file genes-15-00819-s001.zip › Table S2.csv]

pop	id	ID2020	ID2017	blk	FUS1	FUS2	FUS3	FUS4	FUS5	FUS1mod	FUS2mod	FUS3mod	FUS4mod	FUS5mod	AUDPC	severity
GY	NA	NA	17_4176	1	1	1	2	3	3	1	1.1875	2.1875	3.3125	3.3125	61.90625	55
GY	NA	NA	17_4177	1	2	2	3	3	3	2	2.1875	3.1875	3.3125	3.3125	79.40625	70
GY	GY_3	20_0384	17_4179	1	1	1	1	1	1	1	1.1875	1.1875	1.3125	1.3125	33.90625	30
GY	GY_4	20_0385	17_4180	1	0	0	0	1	1	0	0.1875	0.1875	1.3125	1.3125	16.40625	15
GY	GY_5	20_0386	17_4181	1	3	3	3	2	2	3	3.1875	3.1875	2.3125	2.3125	79.40625	70
GY	GY_7	20_0388	17_4183	1	1	1	2	2	2	1	1.1875	2.1875	2.3125	2.3125	51.40625	45
GY	GY_9	20_0390	17_4185	1	3	3	3	4	4	3	3.1875	3.1875	4.3125	4.3125	100.40625	90
GY	GY_10	20_0391	17_4186	1	1	1	1	1	1	1	1.1875	1.1875	1.3125	1.3125	33.90625	30
GY	GY_11	20_0392	17_4187	1	0	0	0	0	0	0	0.1875	0.1875	0.3125	0.3125	5.90625	5
GY	GY_12	20_0393	17_4188	1	2	2	3	4	4	2	2.1875	3.1875	4.3125	4.3125	89.90625	80
GY	GY_13	20_0394	17_4189	1	2	2	3	3	3	2	2.1875	3.1875	3.3125	3.3125	79.40625	70
GY	GY_14	20_0395	17_4190	1	1	1	2	2	2	1	1.1875	2.1875	2.3125	2.3125	51.40625	45
GY	NA	20_0396	17_4191	1	1	1	2	2	2	1	1.1875	2.1875	2.3125	2.3125	51.40625	45
GY	GY_16	20_0397	17_4192	1	2	3	3	4	4	2	3.1875	3.1875	4.3125	4.3125	96.90625	85
GY	NA	20_0398	17_4193	1	3	4	4	4	4	3	4.1875	4.1875	4.3125	4.3125	114.40625	100
GY	GY_18	20_0399	17_4194	1	3	4	4	4	4	3	4.1875	4.1875	4.3125	4.3125	114.40625	100
GY	GY_19	20_0400	17_4195	1	3	4	4	4	4	3	4.1875	4.1875	4.3125	4.3125	114.40625	100
GY	GY_20	20_0401	17_4196	1	0	0	1	1	1	0	0.1875	1.1875	1.3125	1.3125	23.40625	20
GY	NA	NA	17_4197	1	0	0	0	0	0	0	0.1875	0.1875	0.3125	0.3125	5.90625	5
GY	GY_21	20_0402	17_4198	1	0	0	0	0	0	0	0.1875	0.1875	0.3125	0.3125	5.90625	5
GY	GY_22	20_0403	17_4199	1	0	0	0	0	0	0	0.1875	0.1875	0.3125	0.3125	5.90625	5
GY	NA	NA	17_4200	1	0	0	0	0	0	0	0.1875	0.1875	0.3125	0.3125	5.90625	5
GY	GY_23	20_0404	17_4201	1	3	3	4	4	4	3	3.1875	4.1875	4.3125	4.3125	107.40625	95
GY	NA	NA	17_4202	1	0	0	0	1	1	0	0.1875	0.1875	1.3125	1.3125	16.40625	15
GY	GY_24	20_0406	17_4203	1	1	1	2	2	2	1	1.1875	2.1875	2.3125	2.3125	51.40625	45
GY	GY_25	20_0407	17_4204	1	1	2	2	1	1	1	2.1875	2.1875	1.3125	1.3125	47.90625	40
GY	GY_26	20_0408	17_4205	1	2	3	3	4	4	2	3.1875	3.1875	4.3125	4.3125	96.90625	85
GY	GY_27	20_0409	17_4206	1	2	2	3	3	3	2	2.1875	3.1875	3.3125	3.3125	79.40625	70
GY	GY_28	20_0410	17_4207	1	3	4	4	4	4	3	4.1875	4.1875	4.3125	4.3125	114.40625	100
GY	GY_29	20_0411	17_4208	1	1	1	3	3	3	1	1.1875	3.1875	3.3125	3.3125	68.90625	60
GY	GY_30	20_0412	17_4209	1	1	1	3	3	3	1	1.1875	3.1875	3.3125	3.3125	68.90625	60
GY	GY_31	20_0413	17_4210	1	1	1	2	3	3	1	1.1875	2.1875	3.3125	3.3125	61.90625	55
GY	NA	NA	17_4211	1	1	1	2	3	3	1	1.1875	2.1875	3.3125	3.3125	61.90625	55
GY	NA	NA	17_4212	1	0	0	0	0	0	0	0.1875	0.1875	0.3125	0.3125	5.90625	5
GY	GY_32	20_0416	17_4213	1	2	2	2	2	2	2	2.1875	2.1875	2.3125	2.3125	61.90625	55
GY	GY_33	20_0417	17_4214	1	3	4	4	4	4	3	4.1875	4.1875	4.3125	4.3125	114.40625	100
GY	GY_34	20_0418	17_4215	1	3	4	4	4	4	3	4.1875	4.1875	4.3125	4.3125	114.40625	100
GY	GY_35	20_0419	17_4216	1	3	3	3	4	4	3	3.1875	3.1875	4.3125	4.3125	100.40625	90
GY	GY_36	20_0420	17_4217	2	3	3	3	3	3	3	2.9375	2.9375	3.0625	3.0625	83.78125	75
GY	GY_37	20_0421	17_4218	2	1	1	1	2	2	1	0.9375	0.9375	2.0625	2.0625	38.28125	35
GY	GY_38	20_0422	17_4219	2	1	1	1	1	1	1	0.9375	0.9375	1.0625	1.0625	27.78125	25
GY	GY_40	20_0424	17_4221	2	1	1	2	2	2	1	0.9375	1.9375	2.0625	2.0625	45.28125	40
GY	GY_41	20_0425	17_4222	2	1	1	2	3	3	1	0.9375	1.9375	3.0625	3.0625	55.78125	50
GY	GY_42	20_0426	17_4223	2	2	3	3	4	4	2	2.9375	2.9375	4.0625	4.0625	90.78125	80
GY	GY_43	20_0427	17_4224	2	2	2	3	4	4	2	1.9375	2.9375	4.0625	4.0625	83.78125	75
GY	GY_44	20_0428	17_4225	2	1	1	2	2	2	1	0.9375	1.9375	2.0625	2.0625	45.28125	40
GY	GY_45	20_0429	17_4226	2	1	2	2	2	2	1	1.9375	1.9375	2.0625	2.0625	52.28125	45
GY	NA	NA	17_4227	2	2	2	2	2	2	2	1.9375	1.9375	2.0625	2.0625	55.78125	50
GY	GY_46	20_0430	17_4228	2	3	3	3	3	3	3	2.9375	2.9375	3.0625	3.0625	83.78125	75
GY	GY_47	20_0431	17_4229	2	3	3	3	3	3	3	2.9375	2.9375	3.0625	3.0625	83.78125	75
GY	GY_48	20_0432	17_4230	2	0	0	0	0	0	0	-0.0625	-0.0625	0.0625	0.0625	-0.21875	0
GY	NA	NA	17_4231	2	0	0	0	1	1	0	-0.0625	-0.0625	1.0625	1.0625	10.28125	10
GY	GY_49	20_0433	17_4232	2	2	3	4	4	4	2	2.9375	3.9375	4.0625	4.0625	97.78125	85
GY	GY_50	20_0434	17_4233	2	1	1	1	2	2	1	0.9375	0.9375	2.0625	2.0625	38.28125	35
GY	GY_51	20_0435	17_4234	2	3	4	4	4	4	3	3.9375	3.9375	4.0625	4.0625	108.28125	95
GY	GY_52	20_0436	17_4235	2	2	2	2	2	2	2	1.9375	1.9375	2.0625	2.0625	55.78125	50
GY	GY_53	20_0437	17_4236	2	3	3	4	4	4	3	2.9375	3.9375	4.0625	4.0625	101.28125	90
GY	GY_54	20_0438	17_4237	2	2	2	3	3	3	2	1.9375	2.9375	3.0625	3.0625	73.28125	65
GY	GY_55	20_0439	17_4239	2	3	3	4	4	4	3	2.9375	3.9375	4.0625	4.0625	101.28125	90
GY	GY_56	20_0440	17_4240	2	1	1	2	3	3	1	0.9375	1.9375	3.0625	3.0625	55.78125	50
GY	GY_57	20_0441	17_4241	2	2	2	3	3	3	2	1.9375	2.9375	3.0625	3.0625	73.28125	65
GY	NA	NA	17_4242	2	3	4	4	4	4	3	3.9375	3.9375	4.0625	4.0625	108.28125	95
GY	NA	20_0442	17_4243	2	1	1	1	2	2	1	0.9375	0.9375	2.0625	2.0625	38.28125	35
GY	NA	20_0443	17_4244	2	0	0	0	1	1	0	-0.0625	-0.0625	1.0625	1.0625	10.28125	10
GY	GY_60	20_0444	17_4245	2	2	2	3	3	3	2	1.9375	2.9375	3.0625	3.0625	73.28125	65
GY	GY_61	20_0445	17_4246	2	1	1	2	3	3	1	0.9375	1.9375	3.0625	3.0625	55.78125	50
GY	NA	NA	17_4247	2	2	2	3	3	3	2	1.9375	2.9375	3.0625	3.0625	73.28125	65
GY	GY_62	20_0446	17_4248	2	3	3	3	4	4	3	2.9375	2.9375	4.0625	4.0625	94.28125	85
GY	GY_63	20_0447	17_4249	2	3	3	4	4	4	3	2.9375	3.9375	4.0625	4.0625	101.28125	90
GY	GY_64	20_0448	17_4250	2	2	2	2	3	3	2	1.9375	1.9375	3.0625	3.0625	66.28125	60
GY	GY_65	20_0449	17_4251	2	1	1	2	1	1	1	0.9375	1.9375	1.0625	1.0625	34.78125	30
GY	GY_66	20_0450	17_4252	2	2	2	3	3	3	2	1.9375	2.9375	3.0625	3.0625	73.28125	65
GY	NA	NA	17_4253	2	3	3	4	4	4	3	2.9375	3.9375	4.0625	4.0625	101.28125	90
GY	GY_68	20_0453	17_4255	2	1	2	2	2	2	1	1.9375	1.9375	2.0625	2.0625	52.28125	45
GY	GY_69	20_0454	17_4256	2	3	2	2	2	2	3	1.9375	1.9375	2.0625	2.0625	59.28125	55
GY	GY_70	20_0455	17_4257	3	0	1	1	1	1	0	0.9375	0.9375	0.8125	0.8125	21.65625	17.5
GY	GY_71	20_0456	17_4258	3	1	1	2	2	2	1	0.9375	1.9375	1.8125	1.8125	42.65625	37.5
GY	GY_72	20_0457	17_4259	3	2	2	2	2	2	2	1.9375	1.9375	1.8125	1.8125	53.15625	47.5
GY	GY_73	20_0458	17_4260	3	0	0	1	1	1	0	-0.0625	0.9375	0.8125	0.8125	14.65625	12.5
GY	GY_74	20_0459	17_4261	3	0	0	0	1	1	0	-0.0625	-0.0625	0.8125	0.8125	7.65625	7.5
GY	NA	NA	17_4262	3	0	0	2	2	2	0	-0.0625	1.9375	1.8125	1.8125	32.15625	27.5
GY	GY_76	20_0461	17_4264	3	0	0	0	0	0	0	-0.0625	-0.0625	-0.1875	-0.1875	-2.84375	-2.5
GY	NA	NA	17_4266	3	0	0	0	0	0	0	-0.0625	-0.0625	-0.1875	-0.1875	-2.84375	-2.5
GY	GY_78	20_0464	17_4268	3	0	0	0	0	0	0	-0.0625	-0.0625	-0.1875	-0.1875	-2.84375	-2.5
GY	GY_80	20_0466	17_4270	3	3	4	4	4	4	3	3.9375	3.9375	3.8125	3.8125	105.65625	92.5
GY	GY_81	20_0467	17_4271	3	1	2	3	3	3	1	1.9375	2.9375	2.8125	2.8125	67.15625	57.5
GY	GY_82	20_0468	17_4272	3	0	0	1	2	2	0	-0.0625	0.9375	1.8125	1.8125	25.15625	22.5
GY	GY_86	20_0472	17_4276	3	2	2	3	3	3	2	1.9375	2.9375	2.8125	2.8125	70.65625	62.5
GY	GY_87	20_0473	17_4277	3	0	0	0	0	0	0	-0.0625	-0.0625	-0.1875	-0.1875	-2.84375	-2.5
GY	GY_88	20_0474	17_4278	3	3	3	3	2	2	3	2.9375	2.9375	1.8125	1.8125	70.65625	62.5
GY	GY_89	20_0475	17_4279	3	0	0	0	1	1	0	-0.0625	-0.0625	0.8125	0.8125	7.65625	7.5
GY	GY_90	20_0476	17_4280	3	3	4	4	4	4	3	3.9375	3.9375	3.8125	3.8125	105.65625	92.5
GY	GY_91	20_0477	17_4281	3	3	4	4	4	4	3	3.9375	3.9375	3.8125	3.8125	105.65625	92.5
GY	GY_92	20_0478	17_4282	3	0	0	0	2	2	0	-0.0625	-0.0625	1.8125	1.8125	18.15625	17.5
GY	GY_93	20_0479	17_4283	3	0	0	1	1	1	0	-0.0625	0.9375	0.8125	0.8125	14.65625	12.5
GY	GY_94	20_0480	17_4284	3	0	0	0	0	0	0	-0.0625	-0.0625	-0.1875	-0.1875	-2.84375	-2.5
GY	NA	NA	17_4285	3	1	1	2	2	2	1	0.9375	1.9375	1.8125	1.8125	42.65625	37.5
GY	GY_95	20_0482	17_4286	3	1	2	2	2	2	1	1.9375	1.9375	1.8125	1.8125	49.65625	42.5
GY	GY_97	20_0484	17_4289	3	2	2	2	2	2	2	1.9375	1.9375	1.8125	1.8125	53.15625	47.5
GY	NA	NA	17_4290	3	2	2	2	2	2	2	1.9375	1.9375	1.8125	1.8125	53.15625	47.5
GY	GY_99	20_0487	17_4293	3	2	3	3	4	4	2	2.9375	2.9375	3.8125	3.8125	88.15625	77.5
GY	GY_100	20_0488	17_4294	3	2	3	4	4	4	2	2.9375	3.9375	3.8125	3.8125	95.15625	82.5
GY	GY_101	20_0489	17_4295	3	0	0	0	2	2	0	-0.0625	-0.0625	1.8125	1.8125	18.15625	17.5
GY	GY_103	20_0491	17_4297	3	0	0	0	1	1	0	-0.0625	-0.0625	0.8125	0.8125	7.65625	7.5
GY	GY_104	20_0492	17_4298	3	3	3	3	4	4	3	2.9375	2.9375	3.8125	3.8125	91.65625	82.5
GY	GY_105	20_0493	17_4299	3	0	0	0	1	1	0	-0.0625	-0.0625	0.8125	0.8125	7.65625	7.5
GY	GY_106	20_0494	17_4300	3	0	1	1	1	1	0	0.9375	0.9375	0.8125	0.8125	21.65625	17.5
GY	GY_107	20_0495	17_4301	3	1	1	2	2	2	1	0.9375	1.9375	1.8125	1.8125	42.65625	37.5
GY	GY_108	20_0496	17_4302	3	2	3	4	4	4	2	2.9375	3.9375	3.8125	3.8125	95.15625	82.5
GY	NA	NA	17_4303	3	0	0	0	0	0	0	-0.0625	-0.0625	-0.1875	-0.1875	-2.84375	-2.5
GY	GY_109	20_0497	17_4304	3	1	1	1	1	1	1	0.9375	0.9375	0.8125	0.8125	25.15625	22.5
GY	GY_110	20_0498	17_4305	3	0	1	2	2	2	0	0.9375	1.9375	1.8125	1.8125	39.15625	32.5
GY	NA	NA	17_4306	3	0	0	0	0	0	0	-0.0625	-0.0625	-0.1875	-0.1875	-2.84375	-2.5
GY	GY_111	20_0499	17_4307	4	0	0	1	1	1	0	-0.0625	0.9375	0.8125	0.8125	14.65625	12.5
GY	GY_112	20_0500	17_4308	4	0	0	1	2	2	0	-0.0625	0.9375	1.8125	1.8125	25.15625	22.5
GY	GY_113	20_0501	17_4309	4	0	1	1	0	0	0	0.9375	0.9375	-0.1875	-0.1875	11.15625	7.5
GY	GY_114	20_0502	17_4310	4	3	4	4	4	4	3	3.9375	3.9375	3.8125	3.8125	105.65625	92.5
GY	GY_115	20_0503	17_4311	4	1	2	3	4	4	1	1.9375	2.9375	3.8125	3.8125	77.65625	67.5
GY	GY_116	20_0504	17_4312	4	0	1	1	1	1	0	0.9375	0.9375	0.8125	0.8125	21.65625	17.5
GY	GY_119	20_0507	17_4315	4	2	2	2	2	2	2	1.9375	1.9375	1.8125	1.8125	53.15625	47.5
GY	GY_120	20_0508	17_4316	4	2	2	2	1	1	2	1.9375	1.9375	0.8125	0.8125	42.65625	37.5
GY	GY_121	20_0509	17_4317	4	0	0	1	1	1	0	-0.0625	0.9375	0.8125	0.8125	14.65625	12.5
GY	GY_122	20_0510	17_4318	4	0	1	1	1	1	0	0.9375	0.9375	0.8125	0.8125	21.65625	17.5
GY	GY_123	20_0511	17_4319	4	3	4	4	4	4	3	3.9375	3.9375	3.8125	3.8125	105.65625	92.5
GY	GY_124	20_0512	17_4320	4	3	4	4	4	4	3	3.9375	3.9375	3.8125	3.8125	105.65625	92.5
GY	NA	NA	17_4322	4	0	0	0	1	1	0	-0.0625	-0.0625	0.8125	0.8125	7.65625	7.5
GY	GY_126	20_0515	17_4323	4	0	0	0	0	0	0	-0.0625	-0.0625	-0.1875	-0.1875	-2.84375	-2.5
GY	NA	NA	17_4325	4	3	3	3	2	2	3	2.9375	2.9375	1.8125	1.8125	70.65625	62.5
GY	GY_127	20_0518	17_4326	4	0	0	0	0	0	0	-0.0625	-0.0625	-0.1875	-0.1875	-2.84375	-2.5
GY	GY_128	20_0519	17_4327	4	0	0	0	0	0	0	-0.0625	-0.0625	-0.1875	-0.1875	-2.84375	-2.5
GY	GY_129	20_0520	17_4328	4	0	0	0	0	0	0	-0.0625	-0.0625	-0.1875	-0.1875	-2.84375	-2.5
GY	GY_130	20_0521	17_4329	4	0	0	0	0	0	0	-0.0625	-0.0625	-0.1875	-0.1875	-2.84375	-2.5
GY	GY_131	20_0522	17_4330	4	0	0	1	2	2	0	-0.0625	0.9375	1.8125	1.8125	25.15625	22.5
GY	GY_133	20_0524	17_4332	4	3	4	4	4	4	3	3.9375	3.9375	3.8125	3.8125	105.65625	92.5
GY	GY_134	20_0525	17_4333	4	3	3	3	3	3	3	2.9375	2.9375	2.8125	2.8125	81.15625	72.5
GY	GY_135	20_0526	17_4334	4	3	4	4	4	4	3	3.9375	3.9375	3.8125	3.8125	105.65625	92.5
GY	GY_139	20_0530	17_4338	4	0	0	0	0	0	0	-0.0625	-0.0625	-0.1875	-0.1875	-2.84375	-2.5
GY	GY_140	20_0531	17_4339	4	0	0	0	1	1	0	-0.0625	-0.0625	0.8125	0.8125	7.65625	7.5
GY	GY_142	20_0533	17_4341	4	2	2	3	4	4	2	1.9375	2.9375	3.8125	3.8125	81.15625	72.5
GY	GY_143	20_0534	17_4342	4	2	2	2	2	2	2	1.9375	1.9375	1.8125	1.8125	53.15625	47.5
GY	GY_145	20_0536	17_4344	4	3	4	4	4	4	3	3.9375	3.9375	3.8125	3.8125	105.65625	92.5
GY	NA	NA	17_4345	4	0	1	1	2	2	0	0.9375	0.9375	1.8125	1.8125	32.15625	27.5
GY	GY_149	20_0540	17_4348	4	3	4	4	4	4	3	3.9375	3.9375	3.8125	3.8125	105.65625	92.5
GY	GY_151	20_0542	17_4350	4	3	3	3	3	3	3	2.9375	2.9375	2.8125	2.8125	81.15625	72.5
GY	GY_152	20_0543	17_4351	4	0	0	2	2	2	0	-0.0625	1.9375	1.8125	1.8125	32.15625	27.5
GY	GY_153	20_0544	17_4352	4	1	1	2	2	2	1	0.9375	1.9375	1.8125	1.8125	42.65625	37.5
GY	GY_154	20_0545	17_4353	4	0	1	2	2	2	0	0.9375	1.9375	1.8125	1.8125	39.15625	32.5
GY	GY_155	20_0546	17_4354	4	0	0	1	2	2	0	-0.0625	0.9375	1.8125	1.8125	25.15625	22.5
GY	GY_156	20_0547	17_4356	4	0	0	0	0	0	0	-0.0625	-0.0625	-0.1875	-0.1875	-2.84375	-2.5
GY	GY_158	20_0549	17_4358	4	0	0	0	0	0	0	-0.0625	-0.0625	-0.1875	-0.1875	-2.84375	-2.5
GY	GY_160	20_0551	17_4360	4	0	0	0	0	0	0	-0.0625	-0.0625	-0.1875	-0.1875	-2.84375	-2.5
P1	NA	NA	P1_1	1	2	3	3	3	3	2	3.1875	3.1875	3.3125	3.3125	86.40625	75
P2	NA	NA	P2_1	1	0	0	0	0	0	0	0.1875	0.1875	0.3125	0.3125	5.90625	5
P3	NA	NA	P3_1	1	3	3	3	3	3	3	3.1875	3.1875	3.3125	3.3125	89.90625	80
P4	NA	NA	P4_1	1	0	0	0	0	0	0	0.1875	0.1875	0.3125	0.3125	5.90625	5
P1	NA	NA	P1_2	2	2	3	3	3	3	2	2.9375	2.9375	3.0625	3.0625	80.28125	70
P2	NA	NA	P2_2	2	0	0	0	0	0	0	-0.0625	-0.0625	0.0625	0.0625	-0.21875	0
P3	NA	NA	P3_2	2	3	4	4	4	4	3	3.9375	3.9375	4.0625	4.0625	108.28125	95
P4	NA	NA	P4_2	2	0	0	0	0	0	0	-0.0625	-0.0625	0.0625	0.0625	-0.21875	0
P1	NA	NA	P1_3	3	2	3	3	4	4	2	2.9375	2.9375	3.8125	3.8125	88.15625	77.5
P2	NA	NA	P2_3	3	0	0	0	0	0	0	-0.0625	-0.0625	-0.1875	-0.1875	-2.84375	-2.5
P3	NA	NA	P3_3	3	3	4	4	4	4	3	3.9375	3.9375	3.8125	3.8125	105.65625	92.5
P4	NA	NA	P4_3	3	0	0	0	0	0	0	-0.0625	-0.0625	-0.1875	-0.1875	-2.84375	-2.5
P1	NA	NA	P1_4	4	2	3	3	4	4	0	2.9375	2.9375	3.8125	3.8125	81.15625	67.5
P2	NA	NA	P2_4	4	0	0	0	0	0	0	-0.0625	-0.0625	-0.1875	-0.1875	-2.84375	-2.5
P3	NA	NA	P3_4	4	3	4	4	4	4	0	3.9375	3.9375	3.8125	3.8125	95.15625	77.5
P4	NA	NA	P4_4	4	0	0	0	0	0	0	-0.0625	-0.0625	-0.1875	-0.1875	-2.84375	-2.5
