# Supplementary material for: Inheritance of Resistance to Chickpea Fusarium Wilt Disease (Fusarium oxysporum f. sp. ciceris Race 2) in a Wide-Cross Cicer arietinum × Cicer reticulatum Mapping Family
Source: Genes (Basel). 2024 Jun 20;15(6):819. doi: 10.3390/genes15060819 (PMC11202674; doi:10.3390/genes15060819)
Supplement: Supplementary file 1 [file genes-15-00819-s001.zip › Table S3.csv]

id	ID2020	ID2017	FUS1	FUS2	FUS3	FUS4	FUS5	AUDPC	severity
GY_1	20_0380	17_4175	NA	NA	NA	NA	NA	NA	NA
GY_10	20_0391	17_4186	2	2	2	2	2	56	50
GY_100	20_0488	17_4294	NA	NA	NA	NA	NA	NA	NA
GY_101	20_0489	17_4295	NA	NA	NA	NA	NA	NA	NA
GY_102	20_0490	17_4296	NA	NA	NA	NA	NA	NA	NA
GY_103	20_0491	17_4297	1	1	1	1	1	28	25
GY_104	20_0492	17_4298	1	1	1	1	2	31.5	30
GY_105	20_0493	17_4299	0	0	1	1	1	17.5	15
GY_106	20_0494	17_4300	NA	NA	NA	NA	NA	NA	NA
GY_107	20_0495	17_4301	NA	NA	NA	NA	NA	NA	NA
GY_108	20_0496	17_4302	0	0	0	0	0	0	0
GY_109	20_0497	17_4304	0	0	1	1	1	17.5	15
GY_11	20_0392	17_4187	NA	NA	NA	NA	NA	NA	NA
GY_110	20_0498	17_4305	0	1	1	1	1	24.5	20
GY_111	20_0499	17_4307	NA	NA	NA	NA	NA	NA	NA
GY_112	20_0500	17_4308	0	1	1	1	2	28	25
GY_113	20_0501	17_4309	0	1	1	1	1	24.5	20
GY_114	20_0502	17_4310	NA	NA	NA	NA	NA	NA	NA
GY_115	20_0503	17_4311	3	3	3	3	3	84	75
GY_116	20_0504	17_4312	2	2	4	4	4	91	80
GY_117	20_0505	17_4313	NA	NA	NA	NA	NA	NA	NA
GY_118	20_0506	17_4314	NA	NA	NA	NA	NA	NA	NA
GY_119	20_0507	17_4315	1	2	2	3	3	63	55
GY_12	20_0393	17_4188	2	2	2	2	3	59.5	55
GY_120	20_0508	17_4316	2	3	4	4	4	98	85
GY_121	20_0509	17_4317	1	2	3	3	3	70	60
GY_122	20_0510	17_4318	NA	NA	NA	NA	NA	NA	NA
GY_123	20_0511	17_4319	2	3	4	4	4	98	85
GY_124	20_0512	17_4320	1	2	3	3	3	70	60
GY_125	20_0513	17_4321	1	2	3	4	4	80.5	70
GY_126	20_0515	17_4323	NA	NA	NA	NA	NA	NA	NA
GY_127	20_0518	17_4326	2	3	4	4	4	98	85
GY_128	20_0519	17_4327	NA	NA	NA	NA	NA	NA	NA
GY_129	20_0520	17_4328	NA	NA	NA	NA	NA	NA	NA
GY_13	20_0394	17_4189	1	2	2	2	2	52.5	45
GY_130	20_0521	17_4329	NA	NA	NA	NA	NA	NA	NA
GY_131	20_0522	17_4330	NA	NA	NA	NA	NA	NA	NA
GY_132	20_0523	17_4331	1	2	2	2	2	52.5	45
GY_133	20_0524	17_4332	NA	NA	NA	NA	NA	NA	NA
GY_134	20_0525	17_4333	NA	NA	NA	NA	NA	NA	NA
GY_135	20_0526	17_4334	2	3	4	4	4	98	85
GY_136	20_0527	17_4335	NA	NA	NA	NA	NA	NA	NA
GY_137	20_0528	17_4336	NA	NA	NA	NA	NA	NA	NA
GY_138	20_0529	17_4337	NA	NA	NA	NA	NA	NA	NA
GY_139	20_0530	17_4338	NA	NA	NA	NA	NA	NA	NA
GY_14	20_0395	17_4190	2	2	2	2	3	59.5	55
GY_140	20_0531	17_4339	NA	NA	NA	NA	NA	NA	NA
GY_141	20_0532	17_4340	NA	NA	NA	NA	NA	NA	NA
GY_142	20_0533	17_4341	NA	NA	NA	NA	NA	NA	NA
GY_143	20_0534	17_4342	NA	NA	NA	NA	NA	NA	NA
GY_144	20_0535	17_4343	NA	NA	NA	NA	NA	NA	NA
GY_145	20_0536	17_4344	2	2	3	3	4	77	70
GY_146	20_0537	17_4345	NA	NA	NA	NA	NA	NA	NA
GY_147	20_0538	17_4346	NA	NA	NA	NA	NA	NA	NA
GY_148	20_0539	17_4347	NA	NA	NA	NA	NA	NA	NA
GY_149	20_0540	17_4348	NA	NA	NA	NA	NA	NA	NA
GY_150	20_0541	17_4349	NA	NA	NA	NA	NA	NA	NA
GY_151	20_0542	17_4350	NA	NA	NA	NA	NA	NA	NA
GY_152	20_0543	17_4351	NA	NA	NA	NA	NA	NA	NA
GY_153	20_0544	17_4352	NA	NA	NA	NA	NA	NA	NA
GY_154	20_0545	17_4353	NA	NA	NA	NA	NA	NA	NA
GY_155	20_0546	17_4354	NA	NA	NA	NA	NA	NA	NA
GY_156	20_0547	17_4356	NA	NA	NA	NA	NA	NA	NA
GY_157	20_0548	17_4357	NA	NA	NA	NA	NA	NA	NA
GY_158	20_0549	17_4358	NA	NA	NA	NA	NA	NA	NA
GY_159	20_0550	17_4359	NA	NA	NA	NA	NA	NA	NA
GY_16	20_0397	17_4192	NA	NA	NA	NA	NA	NA	NA
GY_160	20_0551	17_4360	NA	NA	NA	NA	NA	NA	NA
GY_161	20_0552	17_4361	NA	NA	NA	NA	NA	NA	NA
GY_162	20_0553	17_4362	NA	NA	NA	NA	NA	NA	NA
GY_163	20_0554	17_4363	NA	NA	NA	NA	NA	NA	NA
GY_18	20_0399	17_4194	NA	NA	NA	NA	NA	NA	NA
GY_19	20_0400	17_4195	2	2	2	2	2	56	50
GY_2	20_0383	17_4178	2	2	2	2	3	59.5	55
GY_20	20_0401	17_4196	NA	NA	NA	NA	NA	NA	NA
GY_21	20_0402	17_4198	0	0	0	0	0	0	0
GY_22	20_0403	17_4199	0	0	0	0	0	0	0
GY_23	20_0404	17_4201	2	2	2	2	2	56	50
GY_24	20_0406	17_4203	2	2	2	2	2	56	50
GY_25	20_0407	17_4204	0	0	0	0	0	0	0
GY_26	20_0408	17_4205	0	0	0	0	0	0	0
GY_27	20_0409	17_4206	NA	NA	NA	NA	NA	NA	NA
GY_28	20_0410	17_4207	0	0	1	1	1	17.5	15
GY_29	20_0411	17_4208	2	2	2	2	3	59.5	55
GY_3	20_0384	17_4179	NA	NA	NA	NA	NA	NA	NA
GY_30	20_0412	17_4209	2	2	3	3	3	73.5	65
GY_31	20_0413	17_4210	NA	NA	NA	NA	NA	NA	NA
GY_32	20_0416	17_4213	NA	NA	NA	NA	NA	NA	NA
GY_33	20_0417	17_4214	NA	NA	NA	NA	NA	NA	NA
GY_34	20_0418	17_4215	1	1	1	1	1	28	25
GY_35	20_0419	17_4216	1	1	2	2	2	45.5	40
GY_36	20_0420	17_4217	0	0	0	0	0	0	0
GY_37	20_0421	17_4218	0	0	0	0	0	0	0
GY_38	20_0422	17_4219	0	0	0	0	0	0	0
GY_39	20_0423	17_4220	NA	NA	NA	NA	NA	NA	NA
GY_4	20_0385	17_4180	3	3	4	4	4	101.5	90
GY_40	20_0424	17_4221	NA	NA	NA	NA	NA	NA	NA
GY_41	20_0425	17_4222	2	3	4	4	4	98	85
GY_42	20_0426	17_4223	2	2	2	2	3	59.5	55
GY_43	20_0427	17_4224	1	1	1	1	2	31.5	30
GY_44	20_0428	17_4225	1	1	2	2	2	45.5	40
GY_45	20_0429	17_4226	2	3	4	4	4	98	85
GY_46	20_0430	17_4228	1	1	1	1	1	28	25
GY_47	20_0431	17_4229	0	0	0	0	0	0	0
GY_48	20_0432	17_4230	2	3	4	4	4	98	85
GY_49	20_0433	17_4232	0	0	0	0	0	0	0
GY_5	20_0386	17_4181	2	2	2	2	3	59.5	55
GY_50	20_0434	17_4233	NA	NA	NA	NA	NA	NA	NA
GY_51	20_0435	17_4234	0	1	1	2	3	38.5	35
GY_52	20_0436	17_4235	0	1	1	1	1	24.5	20
GY_53	20_0437	17_4236	NA	NA	NA	NA	NA	NA	NA
GY_54	20_0438	17_4237	NA	NA	NA	NA	NA	NA	NA
GY_55	20_0439	17_4239	1	2	2	3	3	63	55
GY_56	20_0440	17_4240	0	0	1	1	1	17.5	15
GY_57	20_0441	17_4241	0	0	0	0	0	0	0
GY_6	20_0387	17_4182	1	2	2	2	2	52.5	45
GY_60	20_0444	17_4245	NA	NA	NA	NA	NA	NA	NA
GY_61	20_0445	17_4246	0	1	1	2	2	35	30
GY_62	20_0446	17_4248	1	2	3	4	4	80.5	70
GY_63	20_0447	17_4249	2	3	4	4	4	98	85
GY_64	20_0448	17_4250	1	2	2	2	3	56	50
GY_65	20_0449	17_4251	NA	NA	NA	NA	NA	NA	NA
GY_66	20_0450	17_4252	NA	NA	NA	NA	NA	NA	NA
GY_67	20_0452	17_4254	NA	NA	NA	NA	NA	NA	NA
GY_68	20_0453	17_4255	NA	NA	NA	NA	NA	NA	NA
GY_69	20_0454	17_4256	2	2	3	3	3	73.5	65
GY_7	20_0388	17_4183	NA	NA	NA	NA	NA	NA	NA
GY_70	20_0455	17_4257	1	3	3	4	4	87.5	75
GY_71	20_0456	17_4258	1	1	1	2	2	38.5	35
GY_72	20_0457	17_4259	1	1	1	1	1	28	25
GY_73	20_0458	17_4260	1	2	3	3	3	70	60
GY_74	20_0459	17_4261	NA	NA	NA	NA	NA	NA	NA
GY_75	20_0460	17_4263	0	0	0	0	0	0	0
GY_76	20_0461	17_4264	0	0	0	0	0	0	0
GY_77	20_0462	17_4265	0	1	1	1	2	28	25
GY_78	20_0464	17_4268	0	1	1	2	2	35	30
GY_79	20_0465	17_4269	NA	NA	NA	NA	NA	NA	NA
GY_8	20_0389	17_4184	1	1	1	1	1	28	25
GY_80	20_0466	17_4270	NA	NA	NA	NA	NA	NA	NA
GY_81	20_0467	17_4271	NA	NA	NA	NA	NA	NA	NA
GY_82	20_0468	17_4272	1	1	1	1	1	28	25
GY_83	20_0469	17_4273	NA	NA	NA	NA	NA	NA	NA
GY_84	20_0470	17_4274	0	1	1	1	1	24.5	20
GY_85	20_0471	17_4275	NA	NA	NA	NA	NA	NA	NA
GY_86	20_0472	17_4276	2	4	4	4	4	105	90
GY_87	20_0473	17_4277	NA	NA	NA	NA	NA	NA	NA
GY_88	20_0474	17_4278	2	3	4	4	4	98	85
GY_89	20_0475	17_4279	0	1	1	1	1	24.5	20
GY_9	20_0390	17_4185	0	0	0	0	0	0	0
GY_90	20_0476	17_4280	NA	NA	NA	NA	NA	NA	NA
GY_91	20_0477	17_4281	1	2	2	2	2	52.5	45
GY_92	20_0478	17_4282	NA	NA	NA	NA	NA	NA	NA
GY_93	20_0479	17_4283	NA	NA	NA	NA	NA	NA	NA
GY_94	20_0480	17_4284	NA	NA	NA	NA	NA	NA	NA
GY_95	20_0482	17_4286	1	1	2	2	3	49	45
GY_96	20_0483	17_4288	NA	NA	NA	NA	NA	NA	NA
GY_97	20_0484	17_4289	NA	NA	NA	NA	NA	NA	NA
GY_98	20_0486	17_4291	1	2	3	3	4	73.5	65
GY_99	20_0487	17_4293	3	4	4	4	4	108.5	95
NA	20_0396	17_4191	NA	NA	NA	NA	NA	NA	NA
NA	20_0398	17_4193	NA	NA	NA	NA	NA	NA	NA
NA	20_0442	17_4243	NA	NA	NA	NA	NA	NA	NA
NA	20_0443	17_4244	NA	NA	NA	NA	NA	NA	NA
