# Supplementary material for: Inheritance of Resistance to Chickpea Fusarium Wilt Disease (Fusarium oxysporum f. sp. ciceris Race 2) in a Wide-Cross Cicer arietinum × Cicer reticulatum Mapping Family
Source: Genes (Basel). 2024 Jun 20;15(6):819. doi: 10.3390/genes15060819 (PMC11202674; doi:10.3390/genes15060819)
Supplement: Supplementary file 1 [file genes-15-00819-s001.zip › Table S4.csv]

	Ca_TOG915738	Ca1C27787	Ca1C39227	Ca_TOG918864	Ca1C13662	AGL129	Ca1C40219	Ca_TOG898978	Ca2C25794	Ca_TOG903783	Ca_TOG897346	Ca1C39280	Ca_TOG894262	Ca_TOG903842	Ca_TOG918946	Ca1C34825	Ca1C19697	Ca1C36131	Ca_TOG896936	Ct6875951	Ca1C45075	Ca1C43601	Ca_TOG922889	Ca1C38670	Ca1C33544	Ca_TOG912629	Ca1C25952	Tp6857294	Ca1C692	Mt133126	Ca_TOG903939	Ca_TOG903928	Ca_TOG894712	Ca1C8432	Ca_TOG903717	Ca1S093117_3	AGL7	TC86258	Ca1C41501	Ca1C32992	Ca_TOG908917	Ca_TOG963072	Ca_TOG902924	Ca1C23895	Ca_TOG898231	Ca1C45021	Ca_TOG898271
GY_1	OO	RR	RR	RR	RR	RR	RR	RR	RR	RR	OO	OO	RO	RR	RR	RR	RR	RR	RR	OO	OO	OO	RR	OO	RR	RR	RR	RR	OO	RR	OO	OO	OO	RR	RR	RR	RR	OO	OO	RR	RR	RR	RR	RR	RR	OO	OO
GY_10	OO	RR	RR	RR	RR	RR	RR	RR	RO	OO	RR	OO	OO	RR	RR	RR	OO	RO	RR	RR	RR	RR	RR	RR	RR	OO	RR	RR	RR	RR	RR	RR	RR	RR	RR	RR	RR	RR	-	OO	OO	OO	OO	OO	OO	OO	RR
GY_100	OO	RR	RR	RR	RR	-	RR	RR	OO	OO	OO	OO	OO	RR	RR	RR	OO	OO	-	OO	OO	OO	RR	OR	RO	RR	RO	OO	RO	OO	OO	RO	RR	-	RR	RR	RR	RO	-	-	RR	RR	RR	OO	OO	OO	OO
GY_101	OO	RR	RR	-	OO	OO	OO	OO	RR	OO	OO	OO	OO	OO	OO	OO	OO	RO	OO	OO	OO	OO	RR	OO	OO	RO	RO	RR	RO	RR	RR	RR	RR	RR	RR	RR	RR	OO	-	RO	OR	OR	RO	OO	OO	OO	OO
GY_102	OO	RR	RR	OR	RR	-	RR	-	OO	OO	OR	OO	OO	OO	OO	RR	RR	RR	RR	RR	RR	RR	RR	RR	RR	RR	RR	RR	-	RR	OO	OO	OO	OO	OO	RR	OO	RR	RR	-	OR	OO	RR	OO	OO	OO	OR
GY_103	OO	RO	RR	OR	RO	RO	RO	RO	OO	OO	RR	RR	RR	OO	OO	OO	OO	RR	RR	RR	RR	-	RR	RR	OO	RR	OO	OO	RO	OO	RR	RR	OO	OO	RR	RR	OO	OO	RR	RR	-	RR	RR	RR	OO	OO	OO
GY_104	OO	RO	RR	OO	OO	OO	OO	OO	RR	RR	RR	RR	RR	RR	RR	RR	RR	RR	RR	RR	OO	OO	RR	OO	RO	-	RR	RR	-	RR	RR	RR	RR	RO	OO	OO	OO	OO	RR	RR	-	RR	RR	OO	OO	OO	OO
GY_105	OO	OO	OO	RR	OO	-	RR	RR	OO	OO	OO	OO	RR	RO	RO	-	RR	RR	RR	RR	RR	RR	RR	OR	RR	RO	RR	OO	RO	OO	OR	RO	RR	RO	RO	RO	OO	RR	RR	RR	-	RR	RR	OO	OO	RR	OR
GY_106	OO	RR	RR	RR	RR	-	RR	RR	RR	RR	RR	RR	RR	RO	RR	RR	RR	-	RR	RR	RO	RO	RR	OR	RR	OO	OO	RR	RO	RR	RR	RR	OO	-	OO	OO	RR	RR	OO	OO	OO	OO	OO	RR	OO	OO	OO
GY_107	OO	RR	RR	RR	RR	RR	RR	RR	RR	RR	OO	OO	OO	OO	OO	OO	OO	OO	RR	-	RR	RR	RR	RR	RR	RR	RR	RR	-	RR	RR	RR	OO	OO	RR	OO	RR	RO	RR	-	OR	OR	RO	RR	OO	-	OO
GY_108	OO	RR	RR	RR	RR	RR	RR	RR	RR	RR	-	RR	RR	RR	RR	RO	RO	RR	OO	OO	OO	OO	RR	OO	OO	OO	RO	RR	RO	RR	RR	RR	OO	OO	RO	OO	OO	RO	RO	RR	RR	RR	RR	RO	RR	RR	OR
GY_109	OO	OO	OO	RR	RR	RR	RR	RR	RR	RO	OR	OO	RR	RO	RO	RR	RR	RR	RR	RR	RR	RR	RR	RR	RO	RR	RR	OO	RR	OO	RR	RR	RR	-	OO	OO	OO	RR	OO	RR	-	RR	RR	RO	OO	OO	OO
GY_11	OO	OO	RR	RR	OO	RR	RO	RO	OO	RO	RR	RR	RR	RR	RR	RR	RR	RO	RO	RO	RR	RR	RR	RR	RR	OO	OO	OO	OO	OO	OO	RO	RR	RR	RR	RR	RR	RR	RR	RO	OR	OR	RO	RR	RR	RO	OO
GY_110	OO	OO	OO	OO	OO	RO	OO	OO	RR	OO	OO	OO	OO	RR	RR	OO	OO	RO	RO	OO	RR	RR	RR	RR	RR	RR	RR	RR	RO	RR	OR	RO	OO	RR	OO	RR	RR	RO	RO	OO	OO	OO	OO	OO	OO	RO	OO
GY_111	OO	RR	RO	-	RR	RR	RR	RR	RO	RO	OR	RO	OO	RR	RR	RO	RO	RR	RR	RR	RR	RR	RR	RR	OO	RO	RO	RR	-	RR	RR	RR	RR	RR	OO	OO	OO	OO	RO	RO	OR	RR	RO	RR	RO	RO	OR
GY_112	OO	RO	OO	RR	RR	RR	RR	RR	RR	RR	RR	RR	OO	RR	RR	RR	RR	RR	RR	RR	RR	RR	RR	RR	OO	OO	OO	OO	-	OO	OR	RO	RR	RR	RR	RR	RR	RR	OO	-	OO	RR	OO	OO	OO	OO	OO
GY_113	OO	RR	OO	RR	RR	-	RR	RR	RR	RR	RR	RR	OO	RR	RR	RR	RR	OO	RR	RR	RR	RR	RR	OR	OO	RO	RO	OO	-	OO	OO	OO	RR	-	RR	RR	RR	RR	RR	-	-	RR	RR	RR	RR	RR	OO
GY_114	OO	RO	RR	OO	RO	OO	OO	OO	RR	RR	RR	RR	OO	OO	RO	OO	OO	RR	OO	OO	OO	OO	RR	OO	OO	-	RR	RO	-	RO	OR	RO	OO	RR	RO	RO	OO	RO	RO	RR	-	RR	RR	OO	OO	OO	OO
GY_115	OO	RO	OO	OO	RO	RO	OO	OO	RO	RO	OO	OO	OO	RR	RR	RR	RR	RR	OO	RO	RR	RR	RR	RR	RR	RR	RR	RR	OO	RR	OR	RO	RR	RO	OO	OO	OO	OO	RO	RR	RR	RR	RR	RO	RR	RR	RR
GY_116	OO	RO	RO	OR	-	RO	RO	RO	RO	RO	OO	RO	RO	RO	RO	RO	RO	RO	OO	RO	RR	RR	RR	RR	RR	RO	RR	RR	RO	RR	OR	RO	RR	RO	RO	RO	RO	OO	RO	RR	RR	OR	RO	RO	RO	RO	OR
GY_117	OO	RR	RR	OR	RR	RO	RO	RO	RR	RR	RR	RO	OO	RR	RR	RR	RR	RR	RR	OO	RR	RR	RR	RR	RR	RR	RR	OO	RO	OO	OO	OO	RR	OO	OO	OO	RR	OO	-	-	-	-	OO	RR	RR	RR	OO
GY_118	OO	RR	OO	OR	RO	RO	RO	RO	RR	RR	OR	RO	RO	RR	RR	RR	RR	RO	RO	OO	OO	OO	RR	OO	OO	RR	RR	RR	RO	RR	OO	RO	OR	RR	RO	RO	RO	RR	RR	RR	-	RR	RR	RR	RO	RO	OR
GY_119	OO	RO	RR	RR	RO	RR	RR	RR	RR	RR	RR	RR	RR	OO	OO	OO	OO	OO	OO	OO	OO	OO	RR	OO	OO	RR	RR	RR	RR	RR	RR	RR	OO	OO	RR	RR	RR	RR	OO	OO	OO	RR	OO	RR	RR	RO	OR
GY_12	OO	OO	OO	OO	OO	OO	OO	OO	OO	OO	OO	RO	RR	RR	RR	OO	RO	OO	RR	RR	RR	RR	RR	RR	RR	OO	OO	OO	RR	OO	OO	OO	RR	RR	RR	RR	OO	OO	OO	OO	OO	OO	OO	OO	OO	OO	OO
GY_120	OO	RR	RR	RR	RO	RO	RO	RR	OO	OO	RR	RO	RO	RR	RR	OO	OO	RR	RR	OO	OO	OO	RR	OO	OO	RR	RO	OO	RO	OO	OO	OO	OO	RR	RR	RO	RR	RR	RR	RO	OR	RR	RR	OO	OO	OO	OO
GY_121	OO	RR	RR	RR	RR	RR	RR	RR	OO	OO	-	RR	RR	OO	OO	-	OO	RR	RR	RR	RR	RR	RR	RR	RR	RO	RR	OO	-	OO	-	OO	RR	RR	RR	RR	RO	RR	RO	-	-	OO	OO	RR	RR	OO	OR
GY_122	OO	RR	RR	RR	RR	RR	RR	RR	OO	RO	-	RR	RO	OO	OO	OO	OO	RO	RO	RO	RO	RO	RR	OR	RR	RO	RR	RO	RO	RO	OR	RO	OR	RO	RO	RO	RO	RR	RO	RO	OR	OO	RO	RR	RO	OO	OR
GY_123	OO	RR	RR	RR	RR	RR	RR	RR	OO	OO	RR	RR	RR	OO	OO	-	OO	RR	RR	RO	RO	RO	RR	OO	OO	-	RR	RR	OO	RR	OO	RO	OO	RR	RO	RR	OO	RO	-	OO	OO	OO	OO	RR	OO	OO	OR
GY_124	OO	OO	RR	OR	RR	RR	RO	RO	RR	RR	OO	OO	OO	RO	OO	OO	RO	RO	RR	RR	OO	OO	RR	OO	RO	OO	OO	OO	OO	OO	OO	OO	OO	OO	OO	OO	RR	RR	RR	RR	RR	RR	RR	OO	OO	OO	OO
GY_125	OO	RR	OO	RR	RR	RR	RR	RR	OO	RR	OR	RO	OO	RR	RR	RR	RR	RR	RR	RR	OO	OO	RR	OO	RO	OO	OO	OO	RR	OO	OO	RR	OR	RO	OO	RO	OO	OO	OO	RO	OR	OR	RO	OO	OO	OO	OO
GY_126	OO	OO	OO	OO	OO	OO	OO	RO	OO	OO	-	OO	RR	OO	OO	RR	RR	RR	RR	RR	RR	RR	RR	RR	RR	RO	RR	RR	-	RR	RR	-	OO	-	RR	RR	RR	OO	OO	RR	-	RR	RR	RR	RR	RR	OO
GY_127	OO	RO	RR	OO	RO	RO	RO	OO	RO	RO	-	OO	OO	RR	RR	RO	OO	OO	OO	OO	OO	OO	RR	OO	OO	RO	RO	RR	RR	RR	RR	RR	RR	-	RR	RR	RR	OO	RR	RR	-	RR	RR	OO	OO	OO	OO
GY_128	OO	OO	OO	OR	OO	RR	RR	RR	OO	OO	OO	OO	OO	RR	RR	RR	RR	OO	RO	OO	OO	OO	RR	OO	OO	OO	OO	RR	OO	RR	RR	RR	RR	OO	OO	OO	OO	OO	OO	RO	OR	OR	RO	RO	RR	OO	OO
GY_129	OO	OO	RR	RR	OO	OO	OO	RR	RR	RR	OO	RO	RR	RR	RR	RR	RR	RR	RR	RR	RR	RR	RR	RR	RR	OO	OO	OO	-	OO	OO	OO	RR	-	RR	RR	RR	OO	OO	OO	-	OO	OO	RR	OO	OO	OO
GY_13	OO	RR	RR	RR	RR	RR	RR	RR	RR	RR	RR	RR	RR	RR	RR	RR	RR	RR	RR	RR	RR	RR	RR	RR	RR	RR	RR	RR	-	RR	RR	RR	OO	OO	OO	OO	RR	OO	OO	-	OO	OO	OO	OO	OO	OO	OO
GY_130	OO	-	RR	RR	RR	-	RR	RR	RR	RR	RR	RR	RR	OO	OO	RO	OO	OO	RO	OO	RR	RR	RR	RR	OO	RR	RR	RR	-	RR	RR	RR	RR	RR	OO	RR	OO	RR	RR	OO	OO	RR	OO	OO	OO	OO	OR
GY_131	OO	OO	OO	OO	OO	OO	OO	OO	OO	OO	OO	OO	RR	OO	OO	OO	OO	OO	OO	-	RR	RR	RR	OO	RO	RR	RR	RO	RO	RO	OO	OO	RR	RR	RR	RR	RR	OO	OO	OO	OO	OO	OO	OO	RO	RO	OO
GY_132	OO	OO	RO	OR	RO	RO	RO	RO	RR	RR	RR	RO	RR	RR	RR	RR	OO	OO	OO	OO	RR	RR	RR	RR	RR	OO	OO	OO	RR	OO	OO	RR	OR	RO	OO	OO	RR	RR	OO	RR	RR	RR	RR	RR	RO	RO	OO
GY_133	OO	RO	OO	OR	RO	RO	RO	RO	RR	RR	-	RO	RR	OO	OO	-	RO	RR	RO	RR	RO	RR	RR	RR	RR	-	RR	RR	-	RR	OO	OO	OO	RO	RR	RR	RR	RR	OO	-	OO	OO	OO	RO	RR	RR	OO
GY_134	OO	RO	RO	OR	OO	OO	OO	RO	RO	RO	OR	RO	RO	RO	RO	RO	RO	RO	-	RO	RR	RO	RR	RR	RO	RR	RR	OO	-	OO	OO	OO	OR	RO	RR	RO	RO	RO	RO	RO	OR	OR	RO	RO	RO	OO	OO
GY_135	OO	RO	RO	OR	RO	RO	RO	RO	RR	RR	OR	RO	RO	RO	RO	-	OO	OO	OO	RO	RO	RO	RR	OR	RO	-	RR	-	-	-	OO	OO	RR	RO	RR	RR	RO	RO	RO	-	-	RR	-	RR	RO	RO	OR
GY_136	OO	OO	OO	RR	RR	RR	RR	RR	OO	RR	-	RR	RR	RR	-	RR	RR	RR	OO	OO	RO	RO	RR	RR	RR	RR	RR	RR	-	RR	RR	RR	RR	RR	RR	RR	RR	RR	RR	OO	-	OO	OO	OO	OO	OO	OO
GY_137	OO	RR	RO	RR	RR	RR	RR	RR	RO	OO	OO	OO	OO	RR	RR	RR	OO	OO	OO	OO	OO	OO	RR	RR	OO	OO	OO	OO	-	OO	OO	OO	RR	RR	RR	RR	RR	OO	OO	RR	-	RR	RR	OO	OO	RO	OO
GY_138	OO	RR	RR	RR	RR	RR	RR	RR	RR	RO	-	OO	OO	RR	RR	-	OO	OO	OO	OO	OO	OO	RR	OO	OO	OO	RR	RR	-	RR	OO	RO	RR	RO	RR	RO	OO	RR	RR	RR	-	RR	RR	RR	RR	OO	OO
GY_139	OO	RR	OO	RR	RR	RR	RR	RR	RR	RR	OR	RO	RR	OO	OO	OO	OO	RR	-	OO	RR	RR	RR	RR	RR	OO	OO	-	RR	OO	RR	RR	RR	-	OO	OO	RR	OO	OO	RR	-	OO	RR	OO	OO	OO	OO
GY_14	OO	RR	RR	RR	RR	RR	RR	RR	RR	RR	RR	RR	RR	RR	RR	RR	RR	RR	RR	RR	RR	RR	RR	RR	OO	OO	OO	RO	-	RO	OR	RR	OO	RR	RR	RR	RO	RR	RR	OO	OO	OO	OO	OO	OO	OO	OO
GY_140	OO	RR	RR	RR	RR	RR	RR	RR	RR	RR	-	RO	OO	RR	RR	RR	OO	OO	OO	OO	OO	OO	RR	OO	OO	-	RR	RR	RO	RR	OR	RO	OR	RO	RO	RO	RO	RR	OO	OO	-	OO	OO	OO	OO	OO	OO
GY_141	OO	RR	RO	RR	RO	-	-	RR	OO	-	OR	RO	RR	-	OO	-	OO	OO	OO	OO	RR	RR	RR	RR	-	OO	OO	OO	-	OO	OO	RR	RR	RR	RO	RR	RR	RR	-	-	OR	OR	OO	RR	OO	OO	OO
GY_142	OO	-	-	OR	-	RO	RO	RO	RO	RO	OR	RO	RO	RO	RO	RO	RO	RO	RO	RO	RO	RO	RR	OO	RO	RO	-	RO	RO	RO	-	OO	OR	RO	RO	RO	RO	RR	RO	RO	OR	-	RO	RO	RO	RO	OO
GY_143	OO	-	RO	OR	-	RO	OO	RO	-	RO	OR	RO	RO	RO	RO	RO	RO	RO	RO	-	RO	OO	RR	OO	RO	RO	RO	RO	RO	RO	OR	-	OR	RO	RO	RO	RR	-	RO	RO	OR	OR	RO	RO	RO	RO	OO
GY_144	OO	-	RO	OR	OO	RO	RO	RO	RO	RR	OR	RO	RR	RO	RO	RO	RO	-	RO	OO	RO	RO	RR	OO	RO	RO	RO	-	RO	-	OR	OO	OR	RO	RO	RR	RO	RO	RO	RO	OR	OR	RO	RO	RO	RO	OO
GY_145	OO	OO	RR	RR	RR	RR	RR	RR	RR	RR	RR	OO	OO	OO	OO	OO	OO	RO	OO	OO	OO	OO	RR	OO	OO	-	RR	OO	-	OO	OO	OO	OO	OO	RO	OO	OO	OO	RO	-	-	OO	RO	OO	OO	OO	OO
GY_146	OO	OO	OO	-	RR	RR	RR	RR	RR	RO	-	RR	OO	RO	RO	-	OO	OO	RR	OO	OO	OO	RR	OO	OO	RO	RR	RR	-	RR	OO	OO	RR	-	OO	OO	OO	RR	-	OO	-	OO	-	OO	OO	OO	OO
GY_147	OO	OO	RO	RR	OO	RO	RO	RR	RR	RR	-	RR	RR	RR	RR	-	OO	OO	-	-	RR	RR	RR	RR	RO	RO	RO	-	OO	OO	OO	OO	OO	-	-	OO	OO	RR	RR	RR	-	RR	RR	RO	RO	RO	OO
GY_148	OO	RR	RR	OO	RR	OO	OO	OO	OO	-	RR	RR	RR	OO	OO	RR	RR	RO	RR	OO	OO	OO	RR	OO	OO	RR	RR	RO	RR	RR	RR	RR	OO	RR	RR	RR	RR	RR	OO	-	-	RR	OO	RR	RR	RO	OR
GY_149	OO	OO	RR	RR	RR	RR	RR	RR	RO	RR	-	RR	RR	RR	OO	RO	RO	RO	OO	RR	RR	RR	RR	RR	RR	OO	OO	OO	RR	OO	RR	RR	OR	RR	RR	RR	RR	RR	RR	OO	-	OO	OO	OO	OO	OO	OO
GY_150	OO	OO	OO	OO	OO	OO	OO	OO	OO	OO	-	OO	RR	RR	RR	RR	RO	RO	OO	OO	RR	RR	RR	OO	OO	RR	RR	RR	RR	RR	RR	RR	RR	-	RR	RR	RR	RR	-	-	OO	OO	OO	RR	RO	RO	OO
GY_151	OO	OO	-	OR	RO	RO	RO	RO	RR	RR	OR	RO	-	RO	RR	RO	OO	OO	RO	RO	RO	RO	RR	OR	RO	-	-	RO	-	RO	OO	OO	OR	-	-	RR	RO	-	RO	RO	OR	OR	RO	-	RO	OO	OR
GY_152	OO	OO	-	OR	OO	OO	OO	OO	RO	RR	OR	RO	RO	RO	RO	RO	RO	RO	RO	-	RO	RO	RR	OO	OO	-	RR	RR	RO	RR	OR	RO	OO	RO	-	RO	RO	RO	RO	RO	OR	OR	RO	RR	RO	RR	-
GY_153	OO	RR	RR	RR	RR	RR	RR	RR	-	RR	-	OO	OO	OO	RO	OO	OO	OO	RR	OO	OO	OO	RR	OO	OO	OO	OO	OO	-	OO	OO	OO	OR	-	RR	RR	OO	RR	-	RR	-	RR	RR	OO	OO	OO	OO
GY_154	OO	RO	RO	RR	RO	RO	RO	RO	RO	RO	OR	RO	OO	RR	RR	RO	RO	RO	RR	RR	RO	RO	RR	OR	OO	RO	RO	OO	-	OO	OO	OO	OR	RR	RR	RR	RR	RO	RO	RO	OR	OR	RO	RR	RO	RO	OO
GY_155	OO	RR	RR	RR	RR	RR	RR	RR	RR	RR	RR	RR	RR	RR	RR	OO	OO	RO	OO	OO	-	OO	RR	OO	-	OO	OO	OO	RR	OO	OO	RR	OO	RR	-	RR	RR	OO	OO	RR	RR	RR	RR	OO	OO	OO	OO
GY_156	OO	OO	RR	OO	OO	OO	OO	OO	RO	OO	OO	OO	OO	RR	RR	RR	RR	RR	OO	OO	RR	OO	RR	OO	RR	OO	OO	OO	OO	OO	OO	OO	OO	RR	RR	RR	RR	RR	RO	RO	OR	OO	RO	OO	OO	OO	OO
GY_157	OO	RR	RR	RR	RR	RR	RR	RR	RR	RR	RR	RR	RO	OO	RR	RR	RR	OO	RO	RR	RR	RR	RR	RR	OO	RR	RR	RR	RO	RR	RR	RR	RR	RR	RO	RO	OO	OO	OO	RR	-	RR	RR	RO	OO	OO	OO
GY_158	OO	OO	RR	RR	RR	RR	RR	RR	RR	RR	OO	OO	RR	OO	OO	OO	OO	OO	OO	OO	OO	RR	RR	RR	RR	OO	OO	OO	RR	OO	OO	OO	OO	OO	OO	OO	OO	RO	RO	OO	OO	RR	OO	RR	RR	RR	OO
GY_159	OO	OO	RO	OR	OO	OO	OO	OO	OO	OO	OO	OO	RO	OO	OO	OO	OO	OO	RR	RR	RR	RR	RR	RR	RO	RR	RR	RR	RR	RR	RR	RR	RR	-	RR	RR	RR	RR	RR	OO	OO	RR	RR	OO	OO	OO	OO
GY_16	OO	RO	RR	RR	RO	RR	RR	RR	OO	RO	RR	RR	RR	RO	RO	RO	RO	RR	OO	OO	RO	RO	RR	OO	RR	RO	RO	RR	RR	RR	RR	RR	OO	OO	RR	OO	OO	RO	RR	OO	OO	RR	OO	RR	OO	OO	OO
GY_160	OO	RR	RO	OR	RR	RO	RO	RO	OO	-	-	RR	RO	RR	-	RR	RR	RR	OO	OO	OO	OO	RR	OO	OO	-	RR	RO	OO	RO	OR	RO	RR	-	RR	RR	RR	RR	RR	-	OO	RR	OO	RR	OO	OO	OO
GY_161	OO	OO	RR	RR	OO	RR	-	RR	OO	-	OO	-	OO	OO	OO	RR	RR	RR	RO	RO	RO	RO	RR	OR	RO	OO	OO	OO	OO	OO	OO	OO	RR	-	RR	RR	RR	RO	-	RO	OR	OR	RO	OO	OO	OO	OO
GY_162	OO	-	RO	OR	RR	RR	OO	RO	OO	OO	-	RR	RR	RO	RO	OO	OO	OO	OO	OO	RR	RR	RR	RR	RR	RR	RR	RR	-	RR	RR	RR	OO	-	OO	OO	OO	RO	RR	RR	-	OO	RR	RR	RO	RR	OO
GY_163	OO	OO	RR	RR	RO	RO	RO	RR	RO	RR	RR	RR	RR	RR	RR	-	OO	OO	RR	-	RO	RO	RR	RR	RR	-	RR	RR	RR	RR	RR	RR	RR	RO	OO	OO	RR	OO	RO	RR	RR	OO	RO	OO	RO	RO	OR
GY_18	OO	RO	RO	OR	OO	RO	RO	RO	OO	OO	OO	RO	RO	RR	RR	RR	RR	RR	RO	OO	OO	OO	RR	OO	-	RR	RR	RR	RR	RR	RR	RR	OR	RO	RO	OO	OO	RO	RO	OO	OO	OR	OO	RR	OO	OO	OR
GY_19	OO	RR	OO	RR	RR	RR	RR	RR	RO	RO	RR	RO	RO	RR	RR	RR	RR	RR	RR	RR	RR	RR	RR	OO	OO	RR	RO	OO	RO	OO	OO	OO	RR	RR	OO	OO	OO	RR	OO	OO	OO	OR	OO	OO	OO	OO	OO
GY_2	OO	RR	RR	RR	RR	RR	RR	RR	RR	RR	OO	OO	RR	RR	RR	RR	RR	OO	RR	-	RO	RO	RR	OO	RO	RR	RR	RR	RO	RR	OR	RO	RR	OO	OO	OO	OO	OO	OO	OO	OO	RR	OO	RR	RR	RR	OO
GY_20	OO	OO	RO	OO	OO	OO	OO	OO	RR	RR	RR	RR	RR	RR	RR	RR	RR	RR	RR	RR	RR	RR	RR	RR	RR	RR	RR	RR	RR	RR	RR	RR	RR	RR	OO	OO	OO	RR	RR	RR	RR	RR	RR	RR	RR	RR	OO
GY_21	OO	OO	RR	OR	RO	RO	RO	RO	RO	OO	OO	OO	OO	RR	RR	RR	RR	OO	RO	RO	RO	RR	RR	RR	RR	RR	RR	RO	RO	RO	OR	RO	OR	RO	OO	OO	RO	OO	RR	RR	RR	RR	RR	OO	OO	OO	OO
GY_22	OO	RR	OO	RR	RO	RR	RR	RR	RR	RR	OO	OO	RO	OO	RR	RR	RR	RR	RR	RR	RR	RR	RR	RR	RR	RR	RO	OO	RR	OO	OO	OO	OO	RR	RR	RR	RR	OO	OO	OO	OO	OO	OO	OO	OO	OO	OO
GY_23	OO	OO	RO	RR	RR	RR	RR	RR	RO	RO	OO	OO	OO	RR	RR	RR	RR	RR	OO	OO	OO	OO	RR	OO	OO	RR	RR	RR	RR	RR	RR	RR	-	-	RR	RR	RR	RR	RR	RR	RR	RR	RR	OO	OO	RO	OR
GY_24	OO	OO	RR	RR	OO	OO	OO	RR	RR	RR	RR	RR	RR	RR	OO	OO	OO	OO	OO	OO	OO	OO	RR	OO	OO	RR	RR	OO	OO	OO	OO	OO	OO	RO	RO	RO	OO	OO	RR	RR	RR	RR	RR	RR	RR	RR	OO
GY_25	OO	RO	RR	RR	RR	RR	RR	RR	OO	OO	OO	RO	OO	RR	RR	OO	OO	RR	RR	RR	RR	RR	RR	RR	RR	OO	OO	RR	RR	RR	RR	RR	RR	RR	OO	OO	OO	OO	RO	OO	OO	RR	OO	RR	RR	RR	OO
GY_26	OO	OO	RR	OO	OO	OO	OO	OO	OO	OO	RR	RR	RR	RR	RR	OO	RO	RR	RR	-	-	RO	RR	OR	RO	RR	RR	RO	OO	RO	RR	RR	OO	OO	OO	OO	OO	RR	RR	RR	RR	RR	RR	RO	RO	RO	OO
GY_27	OO	RR	OO	OO	RR	RR	RR	RR	RR	RR	RR	RR	OO	RR	RR	RR	RR	RR	RO	OO	OO	OO	RR	OR	OO	OO	RR	RR	RR	RR	RR	RR	RR	RR	RR	RR	OO	RR	RR	RR	RR	RR	RR	OO	OO	OO	OO
GY_28	OO	RO	OO	OO	RO	RO	RO	OO	RR	RR	RR	RR	RR	RR	RR	RR	RR	RR	OO	RR	RR	RR	RR	RR	RR	RR	RR	RR	OO	RR	OO	OO	RR	RO	OO	OO	RO	RR	RO	RR	RR	RR	RR	OO	OO	OO	OO
GY_29	OO	RO	OO	OO	OO	OO	OO	RO	RR	RR	RR	RR	RO	RR	RR	RR	RR	OO	RR	RR	RR	RR	RR	OR	RO	OO	OO	OO	RR	OO	OO	OO	RR	OO	OO	OO	RR	OO	RR	RR	RR	RR	RR	OO	OO	OO	OO
GY_3	OO	RO	RR	RR	RO	RR	RR	RR	OO	OO	OR	RO	RR	RR	-	RR	RR	RR	OO	RO	RO	RO	RR	OR	RR	OO	RR	RR	-	RR	RR	RR	RR	RR	RR	RR	OO	OO	RO	RR	-	RR	RR	RR	RO	RO	RR
GY_30	OO	RR	OO	RR	RO	RR	RR	RR	RR	RR	RR	OO	OO	RR	RR	RR	OO	OO	OO	OO	OO	OO	RR	OO	OO	RR	RR	RR	OO	RR	OO	OO	OO	RO	RO	RO	RO	OO	-	OO	OO	OO	OO	RR	OO	OO	OO
GY_31	OO	OO	RR	RR	RR	RR	RR	RR	OO	OO	OO	OO	OO	RR	RR	RR	RR	RR	RO	RO	RR	RR	RR	RR	RR	OO	OO	RR	RR	RR	RR	RR	OO	RR	RR	RR	RR	OO	OO	OO	OO	OO	-	RR	RR	RR	OO
GY_32	OO	OO	OO	OO	OO	OO	OO	OO	OO	OO	RR	RR	RR	RO	RO	RO	RO	RO	RR	RR	RR	RR	RR	RR	RR	RO	RO	RR	RR	RR	RR	RR	OR	RR	RR	RR	RR	RR	RR	OO	OO	OO	OO	RO	RR	RR	OR
GY_33	OO	OO	RR	OR	RO	RO	RO	RO	RO	RO	OR	RO	RR	OO	OO	OO	OO	RR	RO	RO	RR	RR	RR	RR	RR	RR	RR	RR	RR	RR	RR	RR	RR	RR	OO	RR	RO	RO	OO	RO	OR	OR	RO	RO	RO	RO	OO
GY_34	OO	RR	RR	RR	RR	RR	RR	RR	OO	OO	OO	OO	OO	RR	RO	RO	RO	RR	RR	RO	RR	RR	RR	RR	OO	RR	RR	RR	RR	RR	RR	RR	RR	RR	RR	RR	RR	RO	-	RR	RR	RR	RR	RR	OO	OO	OO
GY_35	OO	OO	OO	OO	OO	OO	RR	RR	RR	RR	RR	RR	RR	RR	RR	RR	RR	RR	RR	RR	OO	OO	RR	OO	OO	RR	RR	RR	RO	RR	OO	OO	OO	RR	RR	RR	RR	OO	RR	OO	OO	OR	RR	RR	RR	RR	OO
GY_36	OO	RR	RO	OR	RR	RR	RR	RO	RR	RR	RR	RR	RO	RO	RO	RO	RO	RR	RR	RO	RO	RO	RR	OO	RO	RO	RR	RR	RR	RR	RR	RR	OO	RO	RO	RO	RO	OO	RR	OO	OO	OO	RO	RO	RO	RO	OR
GY_37	OO	RR	OO	OO	OO	OO	OO	OO	RR	RR	RR	RR	RR	RO	OO	OO	OO	OO	RR	RR	RO	RO	RR	OO	RR	RR	RR	RR	RR	RR	RR	RR	RR	RO	RO	RO	RO	OO	OO	RR	-	RR	RR	RR	RR	RR	OR
GY_38	OO	RR	RO	RR	RR	RR	RR	RR	RO	RR	RR	RO	OO	RO	RO	RO	OO	RR	OO	OO	OO	OO	RR	OO	OO	OO	OO	OO	RR	OO	OR	RR	RR	RR	OO	RR	OO	RR	RR	OO	OO	OO	OO	OO	RO	OO	OO
GY_39	OO	RR	OO	OO	RR	RR	RR	OO	RR	RR	RR	RO	RO	RO	RO	RR	RR	RR	RO	RR	RR	RR	RR	RR	RR	RR	RR	OO	-	OO	OO	OO	RR	RR	OO	OO	OO	RR	RR	OO	OO	OO	OO	RR	RR	RR	OO
GY_4	OR	RR	RR	RR	RR	RR	RR	RR	OO	OO	RR	RR	OO	RR	RO	RO	RO	RO	RO	RR	RR	RR	RR	RR	RR	RR	RR	OO	RR	OO	OO	OO	RR	RR	RR	RR	RR	RO	RO	RO	OR	RR	RO	OO	OO	OO	OR
GY_40	OO	OO	RR	RR	RR	RR	RR	RR	RR	RR	OO	OO	RR	RR	RR	RR	RR	OO	RR	RR	RR	RR	RR	RR	RR	OO	RR	RR	RR	RR	RR	RR	RR	RR	OO	OO	OO	OO	OO	OO	OO	OO	OO	OO	RR	RR	OO
GY_41	OO	RR	RR	RR	RR	RR	RR	RR	RO	RO	RR	RR	RO	RR	RR	RR	RR	RR	RR	RR	RR	RR	RR	RR	RR	RR	RR	RR	RO	RR	OR	RR	OO	OO	OO	OO	RR	RO	-	RO	OR	OO	RO	RO	OO	OO	OO
GY_42	OO	RR	RO	OR	OO	OO	OO	-	OO	OO	OO	OO	OO	RR	RR	RR	RR	OO	RR	RO	RR	RR	RR	RR	RO	RO	RO	RO	RO	RO	RR	RR	OO	OO	RO	RO	RR	RO	RR	RR	RR	OO	RR	OO	-	RR	OR
GY_43	OO	OO	OO	OO	RR	RR	RR	OO	RR	OO	OR	RO	RR	RO	OO	RO	RO	RO	OO	OO	OO	OO	RR	OO	OO	OO	OO	OO	RO	OO	OR	RO	OO	OO	RR	RR	RR	RR	OO	OO	OO	OO	OO	RO	-	RR	OO
GY_44	OO	RR	OO	OO	OO	OO	OO	OO	RR	OO	OR	RO	OO	RR	RR	RR	RR	RR	OO	OO	OO	RR	RR	RR	RR	RR	RR	RR	RO	RR	OO	RO	OO	OO	RR	RR	OO	RR	RR	RR	RR	OO	OO	RR	OO	OO	OO
GY_45	OO	RO	RR	RR	RR	RO	RO	RR	RR	RR	-	RO	RR	RR	RR	-	-	OO	RR	RR	-	-	RR	RR	RO	RO	RO	RO	-	RO	OO	RO	RR	RO	-	RO	OO	RR	RO	RO	OR	-	-	OO	OO	OO	OO
GY_46	OO	-	OO	OR	OO	OO	OO	-	RR	RR	OR	RO	-	OO	RO	RO	RO	RO	-	-	RO	OO	RR	OR	RR	RO	RR	RO	RO	RO	-	OO	OR	RO	RO	RO	RO	RR	-	RO	-	-	-	RR	RO	-	OO
GY_47	OO	RR	RO	OO	OO	OO	OO	OO	OO	RR	OR	RO	OO	RR	RR	RR	RR	RO	OO	OO	-	RR	RR	OR	OO	RR	RR	RR	-	RR	-	RR	RR	-	OO	RR	OO	RO	-	OO	OO	OO	OO	RR	-	RR	OO
GY_48	OO	OO	OO	OR	RO	RO	RO	RO	RR	RR	OO	OO	OO	RR	RR	-	OO	OO	OO	RR	RR	RR	RR	RR	RO	RR	RR	RR	RO	RR	RR	RO	RR	RR	RR	RR	RR	OO	OO	RR	RR	RR	RR	OO	OO	OO	OO
GY_49	OO	RR	OO	OO	RR	RR	RR	RR	RO	RR	RR	RR	OO	OO	OO	RR	RR	RO	RR	RR	RR	RR	RR	OR	RO	RR	RR	RR	OO	RR	OO	OO	RR	RR	RO	RO	OO	OO	OO	RR	RR	RR	RR	RR	RO	RO	OO
GY_5	OO	RO	RR	RR	RR	RR	RR	RR	OO	OO	RR	OO	RO	RR	RR	RR	RR	RR	RR	-	OO	OO	RR	OO	OO	RR	RR	RR	-	RR	RR	RR	RR	OO	OO	OO	OO	RR	RR	OO	OR	RR	RR	RR	RR	RO	OO
GY_50	OO	RR	OO	OO	OO	OO	OO	OO	RR	RR	RR	RR	RR	OO	OO	RR	RR	RO	OO	RO	RR	RR	RR	RR	RR	RR	RR	RR	RO	RR	OR	RO	OO	RR	RR	RR	RR	-	OO	RR	RR	RR	RR	OO	OO	OO	OR
GY_51	OO	RO	RR	OR	RO	RO	RO	RO	OO	RR	RR	OO	OO	RR	RR	RR	RR	RR	RR	RR	RR	RR	RR	RR	OO	RR	RR	RO	RR	RO	OR	RO	OO	OO	OO	OO	OO	RO	OO	-	RR	RR	RR	RO	OO	OO	OO
GY_52	OO	RR	OO	OO	RR	OO	OO	OO	RR	RR	RR	RR	RR	RR	RR	RR	RR	RR	RR	RR	RR	RR	RR	RR	RR	OO	RR	RR	RR	RR	RR	RR	RR	RR	RR	RR	RR	OO	RR	OO	OO	RR	OO	RR	RR	RR	OO
GY_53	OO	-	OO	OR	RR	-	RO	RO	-	RR	-	RO	RR	OO	OO	OO	OO	OO	RO	RR	-	RR	RR	OR	RR	RO	RR	RO	-	RO	OR	RO	RR	OO	RR	RR	RR	RR	-	RO	-	RR	-	RO	RO	RO	OO
GY_54	OO	RO	RR	-	RR	RO	-	RR	OO	OO	OO	OO	RR	RR	-	-	RR	OO	RO	OO	OO	OO	RR	OO	OO	RR	RR	RR	RR	RR	RR	RR	OO	-	RR	OO	RR	RR	RO	-	OO	OO	OO	OO	OO	OO	OO
GY_55	OO	OO	RO	OR	OO	OO	OO	RO	OO	RR	RR	RR	RR	OO	OO	OO	RO	OO	OO	OO	OO	OO	RR	OO	OO	RR	RR	RR	OO	RR	OO	OO	OO	-	RR	RR	RR	OO	RO	RR	RR	OO	RR	RR	RO	RO	OO
GY_56	OR	OO	RO	RR	RO	RR	RO	RR	RR	RR	OR	RO	RO	RO	RO	RO	RO	RR	RO	RO	RR	RR	RR	RR	RR	RO	RR	RO	RO	RO	OO	RO	RR	RO	RO	RO	RR	RR	RR	OO	OO	OO	RO	OO	RO	RO	OO
GY_57	OO	RR	RR	OR	RR	RR	RR	RO	RR	RR	OO	OO	OO	RO	RO	RO	OO	OO	RR	RR	RR	OO	RR	OO	RO	RR	RR	RR	-	RR	RR	RR	OO	OO	OO	OO	RO	OO	RO	RR	RR	RR	RR	RO	OO	OO	OO
GY_6	OO	RR	RR	RR	RR	RR	RR	RR	RR	RO	OR	RR	OO	RR	RR	-	OO	OO	RR	OO	OO	OO	RR	OO	RO	RR	RO	OO	RO	OO	OO	OO	RR	OO	OO	OO	OO	RR	RR	RR	RR	OO	-	RO	OO	OO	OR
GY_60	OO	OO	RR	OR	RO	RO	RO	RO	OO	OO	OR	RO	RR	RO	RO	OO	OO	RO	RO	OO	OO	OO	RR	OO	-	RR	RR	RR	OO	RR	OO	RO	OR	RR	RO	RO	OO	RR	RR	RO	OR	OR	RO	RR	RR	RR	OO
GY_61	OO	RR	RR	RR	RR	RR	RR	RR	-	RO	OO	OO	OO	OO	OO	RO	RO	RO	OO	OO	OO	OO	RR	OO	OO	RR	RR	RR	RO	RR	RR	RO	OR	RO	RO	RO	OO	OO	RO	RR	RR	RR	RR	RR	RR	OO	OO
GY_62	OO	OO	OO	OO	OO	OO	OO	OO	OO	OO	RR	RR	OO	OO	OO	OO	OO	OO	RR	RR	RR	RR	RR	RR	OO	RR	RR	RR	RR	RR	RR	RR	OO	OO	OO	OO	OO	RO	OO	OO	OO	OO	OO	OO	OO	RR	OO
GY_63	OO	RO	RO	OR	RO	RO	RO	RO	RR	RR	RR	RR	OO	RR	RR	RO	RO	RO	RR	RR	RO	RO	RR	RR	RR	OO	RO	RO	RR	RO	OR	RO	OR	OO	OO	OO	OO	RO	RO	RO	OR	OR	RO	RO	OO	OO	OR
GY_64	OO	RR	OO	OO	OO	OO	OO	OO	RR	OO	OO	RO	RO	RR	RR	RO	OO	OO	OO	RO	RO	OO	RR	OO	RR	RR	RR	RR	OO	RR	OO	OO	OR	OO	RR	OO	RR	OO	OO	RR	RR	RR	RR	RR	RR	RR	OO
GY_65	OO	RO	OO	RR	RO	RO	RO	RR	OO	OO	OO	RO	RR	OO	OO	OO	RO	RO	OO	RR	RR	RR	RR	OR	RR	RR	RR	OO	OO	OO	OO	OO	OR	OO	OO	OO	RO	RR	RR	RR	RR	OR	RR	OO	OO	OO	OO
GY_66	OO	RR	OO	RR	RR	RR	RR	RR	OO	RO	RR	OO	OO	OO	OO	OO	RR	RR	OO	OO	OO	OO	RR	RR	RR	RR	RR	RR	RR	RR	RR	RR	RR	OO	OO	OO	OO	RR	RR	RR	OR	OR	RO	RR	OO	OO	OO
GY_67	OO	OO	RR	OO	OO	OO	OO	OO	OO	OO	OO	OO	OO	OO	OO	RO	OO	OO	OO	OO	OO	OO	RR	OO	RR	RO	OO	OO	OO	OO	OO	OO	OO	OO	RR	OO	RR	OO	RR	RR	-	OO	RR	RR	RR	RR	OO
GY_68	OO	RR	OO	OO	OO	OO	OO	OO	RO	RR	RR	RR	RR	RO	RO	RO	RR	RO	RR	RO	RO	OO	RR	OO	OO	RR	RR	RO	OO	RO	RR	RO	RR	RR	RR	RR	RO	OO	RR	RR	RR	OO	RR	OO	OO	OO	RR
GY_69	OO	RR	RR	RR	RR	RR	RR	RR	RR	RR	RR	RO	OO	RR	RR	RO	RO	OO	RR	RR	RR	OO	RR	OO	OO	RO	RO	RO	OO	RO	OR	OO	RR	RR	RR	RR	OO	OO	-	OO	OO	RR	OO	RO	OO	OO	OO
GY_7	OO	-	-	OR	OO	OO	OO	RO	RO	-	-	OO	OO	OO	RO	RO	OO	OO	-	RO	RO	OO	RR	OO	-	OO	RO	RO	-	RO	-	RR	-	-	RO	-	RR	-	-	RO	-	-	-	-	RO	RO	OR
GY_70	OO	RR	OO	OR	RO	RO	RO	RO	RR	RR	OR	RO	RR	OO	OO	OO	OO	OO	RO	RR	OO	OO	RR	OO	OO	RR	RR	RR	RR	RR	RR	RR	RR	RO	RO	RO	RR	OO	OO	RR	RR	RR	RR	RR	RR	RR	OO
GY_71	OO	OO	OO	OO	OO	OO	OO	OO	OO	OO	OO	RR	RR	RR	RR	RR	RR	RR	RR	RR	RR	RR	RR	RR	OO	RO	RO	OO	RR	OO	OO	OO	OO	OO	RO	OO	RR	RR	RR	OO	OO	OR	OO	RR	RO	RO	OR
GY_72	OO	RR	OO	OO	OO	OO	OO	OO	RO	RR	RR	RR	RR	RO	OO	OO	OO	OO	RR	RR	RO	RO	RR	OR	RO	RR	RR	RO	RO	RO	OR	RO	OR	-	RO	RO	RO	RO	RO	RR	RR	OR	RR	RR	RR	RR	OR
GY_73	OO	RR	OO	OO	OO	OO	OO	OO	OO	OO	RR	RR	RO	OO	OO	OO	OO	RR	RO	RR	RR	RR	RR	RR	RR	OO	OO	OO	OO	OO	OO	OO	OO	OO	OO	OO	OO	RR	OO	OO	OO	OO	OO	RR	RR	RR	OO
GY_74	OO	OO	RR	RR	OO	OO	OO	OO	RR	RR	RR	RR	RR	RO	RO	OO	RR	RR	RR	OO	OO	OO	RR	OO	OO	RR	RR	RR	OO	RR	OO	OO	OO	RR	RR	RR	RR	RR	RR	RR	-	RR	RR	RR	OO	OO	OO
GY_75	OO	OO	RO	RR	OO	OO	RO	RR	RR	RR	RR	RR	RR	OO	OO	OO	OO	OO	RR	RR	RR	RR	RR	RR	RR	RR	RR	RR	RR	RR	RR	RR	RR	RR	RR	RO	RO	RR	RO	RO	OR	OR	RO	RR	RR	RR	OR
GY_76	OO	RO	OO	OR	RO	RO	RO	RO	RO	RR	OR	OO	OO	RO	RO	RO	RR	RR	OO	RO	RO	RO	RR	OR	RO	RO	RR	RR	RO	RR	RR	RO	OO	OO	RO	RO	OO	OO	RO	RR	RR	RR	RR	RR	OO	OO	OO
GY_77	OO	OO	RR	RR	OO	OO	OO	RR	OO	RR	RR	RR	RR	RR	RR	RR	RR	OO	OO	RR	RR	RR	RR	RR	RO	OO	OO	RR	RR	RR	RR	RR	OO	OO	OO	OO	OO	RO	OO	OO	OO	RR	RR	OO	OO	OO	OO
GY_78	OO	RR	RO	OO	RR	RR	RR	OO	OO	OO	OO	RR	RR	RR	RR	OO	OO	RO	OO	OO	OO	RR	RR	RR	RR	OO	OO	OO	RR	OO	OO	RR	OO	RO	RR	RR	RR	RR	RR	OO	OO	RR	OO	OO	OO	OO	OO
GY_79	OO	RR	OO	RR	RR	RR	RR	RR	-	RR	RR	RR	RR	RR	RR	RR	RR	RR	OO	RO	RO	RO	RR	OO	OO	RR	RR	OO	OO	OO	OO	OO	RR	-	RO	RR	RR	RR	RR	RR	RR	RR	RR	OO	OO	RO	OR
GY_8	OR	RO	RO	OR	RO	RO	RO	RO	OO	OO	OR	RO	RR	RO	RO	-	RO	OO	OO	OO	OO	OO	RR	OO	RO	RO	RO	RO	RO	-	OO	RO	OR	RO	RR	RO	RR	RO	RO	RO	-	OR	RO	RO	RO	RO	OR
GY_80	OO	RR	RR	RR	RR	RR	RR	RR	OO	OO	OO	OO	OO	RR	RR	RR	RR	RR	RR	RR	RR	RR	RR	OO	OO	RR	RR	RR	RR	RR	RR	RR	OR	RR	OO	OO	RR	RR	OO	OO	OO	OO	OO	RO	RO	OO	OO
GY_81	OO	OO	OO	OO	OO	OO	OO	OO	OO	OO	OO	OO	RR	OO	OO	OO	RO	OO	RR	OO	OO	OO	RR	OO	OO	OO	OO	RO	RO	RO	OO	RO	OO	RR	RR	RR	RR	RR	RR	RR	-	OO	RR	RR	RO	RO	OO
GY_82	OO	RO	RO	RR	RO	RO	RO	RR	RO	OO	OR	RO	RO	RO	RO	RR	RR	RR	RO	RO	RR	RR	RR	RR	RO	RR	RR	RR	RR	RR	RR	RR	OR	RR	RO	RR	OO	RR	RR	-	OO	OO	OO	RR	RR	RR	OO
GY_83	OO	RR	RR	RR	RR	RR	RR	RR	OO	OO	OO	OO	OO	RO	RO	RO	RO	OO	OO	-	OO	OO	RR	OO	RR	RR	RR	OO	RR	OO	OR	RO	OO	OO	OO	OO	OO	RO	RO	RR	RR	OR	RR	OO	OO	OO	OO
GY_84	OO	RO	RO	RR	RO	RO	RR	RR	RO	RO	RR	RO	RO	RO	RO	RO	RO	RO	RO	RO	RO	RO	RR	OR	RO	RR	RR	RR	OO	RO	OR	RO	OR	RO	RR	RR	RO	RO	RO	RR	RR	OR	RO	RR	RO	RO	OO
GY_85	OO	RO	RO	OR	RO	RO	RO	RO	RO	RO	OR	RO	-	OO	OO	OO	RO	RO	RO	OO	RO	RO	RR	OR	RO	RO	RO	RO	RO	RO	OR	RO	RR	RR	RO	RO	RO	RO	RR	RR	-	OR	RO	RR	RR	RO	OR
GY_86	OO	RR	OO	OO	OO	OO	OO	OO	RO	RR	RR	RR	RR	RO	RO	OO	RO	RR	RR	RO	RO	RO	RR	OR	OO	OO	OO	OO	RO	OO	OO	OO	RR	RR	RR	RR	OO	RR	RR	OO	OO	OO	OO	OO	OO	OO	OO
GY_87	OO	-	OO	OO	OO	OO	OO	OO	RR	OO	OO	RO	RR	RR	RR	RR	RR	OO	OO	RO	RR	RR	RR	RR	RR	RR	RR	RR	-	RR	RR	RR	RR	-	RR	RR	RR	RO	OO	-	-	OO	RR	RR	RR	RR	OR
GY_88	OO	RR	OO	OO	RR	OO	OO	OO	RR	RR	OO	OO	OO	RR	RR	RR	RR	RR	OO	OO	OO	OO	RR	OO	OO	RR	OO	RO	OO	RO	OR	RR	OO	OO	OO	OO	OO	OO	OO	OO	OO	OO	OO	RO	OO	OO	OO
GY_89	OO	OO	OO	OO	OO	OO	OO	OO	OO	OO	OO	OO	RO	OO	OO	RR	OO	OO	RR	RR	RR	RR	RR	RR	RR	RR	RR	OO	RR	OO	OO	OO	RR	-	OO	OO	OO	OO	OO	-	OO	OO	OO	OO	OO	OO	OO
GY_9	OO	RR	RR	RR	RR	RR	RR	RR	OO	OO	OR	RO	RR	OO	OO	OO	OO	OO	OO	OO	OO	OO	RR	OO	OO	RR	RR	RR	RR	RR	RR	RR	RR	OO	RR	RR	RR	RR	RR	RR	RR	RR	RR	RR	RO	RO	OO
GY_90	OO	RR	RR	RR	RR	RR	RR	RR	RR	RR	RR	RR	RR	OO	-	OO	OO	OO	RR	RR	RR	RR	RR	RR	-	RR	RR	OO	-	OO	OO	OO	RR	-	RR	RR	RO	OO	RO	RR	RR	RR	RR	RR	OO	OO	OO
GY_91	OR	RO	OO	OR	RO	OO	RO	RO	RO	RO	OR	RO	OO	RO	RO	RO	RO	RR	RO	RR	RO	RO	RR	OR	RO	RR	RR	RR	RO	RO	OO	OO	OR	RR	RR	RR	RR	RO	RO	OO	OO	OO	OO	RR	RO	RO	OR
GY_92	OO	OO	RR	RR	OO	RR	RR	RR	OO	RR	RR	RR	RR	RR	RR	RR	RR	RR	RR	-	RR	RR	RR	RR	RR	RR	RR	RR	RR	RR	RR	RR	OO	RR	RR	RR	RR	RR	-	RR	RR	RR	RR	OO	OO	OO	RR
GY_93	OO	OO	RR	OO	RO	RO	RO	RO	RO	RO	OO	OO	OO	OO	OO	RO	RO	RO	OO	OO	OO	OO	RR	OO	OO	RR	RR	OO	RO	OO	OO	OO	OO	-	RO	RO	OO	RR	OO	OO	OO	OO	OO	OO	RR	RR	OR
GY_94	OO	OO	OO	OO	OO	OO	OO	OO	RO	RR	RR	RR	RR	OO	OO	OO	OO	OO	RR	RR	RO	RO	RR	RR	RR	OO	OO	OO	OO	OO	OO	OO	OO	RO	OO	OO	OO	RR	RR	RR	RR	RR	RR	OO	OO	OO	OO
GY_95	OO	RR	OO	OO	OO	OO	OO	OO	OO	RR	RR	RR	RR	RR	RR	RR	OO	OO	RR	OO	OO	OO	RR	OO	RO	RR	RR	RR	RO	RR	RR	RR	OO	-	RR	RO	RR	RR	RR	RR	OR	OR	RO	RR	RR	RR	OO
GY_96	OO	RO	RO	OO	OO	OO	OO	OO	RR	RO	OO	OO	OO	RO	OO	OO	OO	RO	RO	RO	RO	RO	RR	OO	OO	RR	RR	RR	RO	RR	RR	RR	OR	-	RR	RR	RR	OO	RO	RO	OR	OO	RO	RO	RO	RO	OR
GY_97	OO	OO	RR	OO	RO	RO	RO	OO	OO	OO	RR	RR	RR	OO	OO	RO	RO	RR	RR	RR	OO	OO	RR	OO	RO	RR	RR	RO	-	RO	RR	RR	OO	-	OO	OO	RR	OO	OO	RR	RR	RR	RR	RR	-	RR	OO
GY_98	OO	RO	RR	RR	RR	RR	-	RR	RR	RR	OR	RO	OO	RO	RO	RO	RO	OO	RO	RO	RO	RO	RR	OR	RO	RO	RO	OO	RR	OO	OO	OO	OR	-	RR	RR	RR	RR	RR	RR	RR	OR	RR	RO	RO	RO	OR
GY_99	OO	RR	RR	RR	OO	OO	RR	RR	RR	RO	RR	RR	RR	OO	OO	OO	OO	RR	RR	RR	RR	RR	RR	RR	OO	RR	RR	RO	OO	RO	OO	OO	OO	OO	OO	OO	RR	-	RR	RO	OO	OO	OO	OO	OO	OO	RR
