# Supplementary material for: Inheritance of Resistance to Chickpea Fusarium Wilt Disease (Fusarium oxysporum f. sp. ciceris Race 2) in a Wide-Cross Cicer arietinum × Cicer reticulatum Mapping Family
Source: Genes (Basel). 2024 Jun 20;15(6):819. doi: 10.3390/genes15060819 (PMC11202674; doi:10.3390/genes15060819)
Supplement: Supplementary file 1 [file genes-15-00819-s001.zip › Table S5.csv]

Name	Location	Homology	Term	TermName
Ca_11915	Ca8: 249089 .. 251452
Ca_11914	Ca8: 253534 .. 253872
Ca_11913	Ca8: 256999 .. 258594
Ca_11912	Ca8: 261407 .. 263740
Ca_11911	Ca8: 270549 .. 272079	RS29_ARATH	IPR001209	Small ribosomal subunit protein uS14z/uS14y/uS14x
Ca_11910	Ca8: 273530 .. 276500	BUB31_ARATH	IPR020472	Mitotic checkpoint protein BUB3.1
Ca_11909	Ca8: 280948 .. 282240	BH084_ARATH	IPR024102	Transcription factor bHLH84
Ca_11908	Ca8: 283146 .. 286774	VSR1_PEA	IPR018097	Vacuolar-sorting receptor 1
Ca_11907	Ca8: 291593 .. 291802
Ca_11906	Ca8: 292388 .. 295278	G7K0W5_MEDTR	IPR007197	23S rRNA m2A2503 methyltransferase
Ca_11905	Ca8: 296505 .. 304518	K7LMA3_SOYBN	IPR017963	DNA polymerase kappa
Ca_11904	Ca8: 306305 .. 314905	I1JAY2_SOYBN		Uncharacterized protein
Ca_11903	Ca8: 323004 .. 323375	G7K0Y2_MEDTR		Uncharacterized protein
Ca_11902	Ca8: 327744 .. 329531	G7K0Y3_MEDTR	IPR002523	Magnesium transporter
Ca_11901	Ca8: 337130 .. 337330
Ca_11900	Ca8: 340280 .. 340723	G7K0Z2_MEDTR	IPR002740	EVE domain protein
Ca_11899	Ca8: 341588 .. 376449	I1JAW9_SOYBN	IPR014009	Serine/threonine-protein kinase TOR
Ca_11898	Ca8: 384655 .. 385917	G7K0Z7_MEDTR		DUF1005 family protein
Ca_11897	Ca8: 394084 .. 398034	G7K100_MEDTR	IPR002902	Cysteine-rich receptor-kinase-like protein
Ca_11896	Ca8: 400555 .. 402366	RPB5A_ARATH		DNA-directed RNA polymerases II and IV subunit 5A
Ca_11895	Ca8: 403521 .. 406800	CRK10_ARATH	IPR000719	Cysteine-rich receptor-like protein kinase 10
Ca_11894	Ca8: 410278 .. 413270	CRK10_ARATH	IPR000719	Cysteine-rich receptor-like protein kinase 11
Ca_11893	Ca8: 421521 .. 424899	G2OX8_ARATH	IPR005123	Gibberellin 2-beta-dioxygenase 8
Ca_11892	Ca8: 427182 .. 429349	CBL10_ARATH	IPR006918	COBRA-like protein 10
Ca_11891	Ca8: 436548 .. 440355	PDF2_ARATH	IPR002913	Homeobox-leucine zipper protein PROTODERMAL FACTOR 2
Ca_11890	Ca8: 445399 .. 447700	TRPB_CAMAC	IPR023026	Tryptophan synthase beta chain/beta chain-like
Ca_11889	Ca8: 455406 .. 456725	UGPI4_ARATH		Uncharacterized GPI-anchored protein At3g06035
Ca_11888	Ca8: 469898 .. 470893	FAF3_ARATH	IPR021410	Protein FANTASTIC FOUR 3
Ca_11887	Ca8: 497577 .. 502897	P2C70_ARATH	IPR000253	Protein phosphatase 2C 70
Ca_11886	Ca8: 504467 .. 511493	SMCA4_RAT	IPR014001	Transcription activator BRG1
Ca_11885	Ca8: 516488 .. 517483	CXE2_ARATH	IPR013094	Probable carboxylesterase 2
Ca_11884	Ca8: 531463 .. 532452	CXE12_ARATH		Probable carboxylesterase 12
Ca_11883	Ca8: 547990 .. 549039	G7K2B3_MEDTR		Membrane-associated kinase regulator-like protein, putative
Ca_11882	Ca8: 554104 .. 563719	CLCD_ARATH	IPR000644	Chloride channel protein CLC-d
Ca_11881	Ca8: 565490 .. 566306	MAVI_CUCPE	IPR003245	Mavicyanin
Ca_11880	Ca8: 569942 .. 572206	POLX_TOBAC	IPR001584	Retrovirus-related Pol polyprotein from transposon TNT 1-94
Ca_11879	Ca8: 573340 .. 578163	STP13_ARATH	IPR020846	Sugar transport protein 13
Ca_11878	Ca8: 587998 .. 593122	VMP1_MOUSE	IPR015414	Vacuole membrane protein 1
Ca_11877	Ca8: 595979 .. 596626	PSAD_CUCSA	IPR003685	Photosystem I reaction center subunit II
Ca_11876	Ca8: 597400 .. 599667	ACL5_ARATH	IPR001045	Thermospermine synthase ACAULIS5
Ca_11875	Ca8: 607204 .. 608916	HSP7H_ARATH	IPR001023	Heat shock 70 kDa protein 8
Ca_11874	Ca8: 612836 .. 613358	M1CYA3_SOLTU		Uncharacterized protein
Ca_11873	Ca8: 615035 .. 618453	SURE_XYLFT	IPR002828	5'-nucleotidase SurE
Ca_11872	Ca8: 619366 .. 620436	G7K2E5_MEDTR	IPR005484	Structural constituent of ribosome protein
Ca_11871	Ca8: 621053 .. 621502	FER_MASLA	IPR001041	Ferredoxin
Ca_11870	Ca8: 623396 .. 627032	CYSK_CITLA	IPR001926	Cysteine synthase
Ca_11869	Ca8: 627427 .. 629026	C76B6_CATRO	IPR001128	Geraniol 8-hydroxylase
Ca_11868	Ca8: 641193 .. 641976	G7K3N2_MEDTR		Lactoylglutathione lyase/glyoxalase I family protein
Ca_11867	Ca8: 643034 .. 643916	G7K3N5_MEDTR	IPR019398	Pre-rRNA-processing protein TSR2, motif protein
Ca_11866	Ca8: 648164 .. 650355	G7K3N6_MEDTR		CDPK adapter protein, putative
Ca_11865	Ca8: 654721 .. 655200	G7K3N7_MEDTR		Heat shock 22 kDa protein
Ca_11864	Ca8: 663989 .. 665875	RS3A_CICAR	IPR001593	Small ribosomal subunit protein eS1
Ca_11863	Ca8: 666439 .. 667014	YP20_BACLI	IPR000182	Uncharacterized N-acetyltransferase p20
Ca_11862	Ca8: 668643 .. 669239	YP20_BACLI	IPR000183	Uncharacterized N-acetyltransferase p21
Ca_11861	Ca8: 670103 .. 677729	MYH11_MOUSE	IPR011684	Myosin-11
Ca_11860	Ca8: 683733 .. 688380	TCX2_ARATH	IPR005172	Protein tesmin/TSO1-like CXC 2
Ca_11859	Ca8: 694731 .. 695741	G7K3Q0_MEDTR	IPR010530	NADH-ubiquinone reductase complex 1 MLRQ subunit
Ca_11858	Ca8: 700562 .. 703429	HT1_ARATH	IPR000719	Serine/threonine/tyrosine-protein kinase HT1
Ca_11857	Ca8: 705742 .. 708414	PP249_ARATH	IPR002885	Pentatricopeptide repeat-containing protein At3g22690
Ca_11856	Ca8: 708812 .. 710685	G7K3Q6_MEDTR	IPR015270	RNA-directed DNA methylation protein
Ca_11855	Ca8: 714671 .. 716548	G7K3Q7_MEDTR	IPR015270	RNA-directed DNA methylation protein
Ca_11854	Ca8: 717185 .. 718741	PP248_ARATH	IPR002885	Pentatricopeptide repeat-containing protein At3g22670
Ca_11853	Ca8: 720033 .. 726342	SUV3_RAT	IPR001650	ATP-dependent RNA helicase SUPV3L1
Ca_11852	Ca8: 729515 .. 731210	OPR11_ORYSJ	IPR013785	Putative 12-oxophytodienoate reductase 11
Ca_11851	Ca8: 733680 .. 735025	OPR2_ARATH	IPR001155	12-oxophytodienoate reductase 2
Ca_11850	Ca8: 745776 .. 749065	IP5P3_ARATH	IPR005135	Type IV inositol polyphosphate 5-phosphatase 6
Ca_11849	Ca8: 763722 .. 765376	PSB2A_ARATH	IPR023333	Proteasome subunit beta type-2-A
Ca_11848	Ca8: 769697 .. 773784	SDE3_ARATH		Probable RNA helicase SDE3
Ca_11847	Ca8: 774379 .. 776440	G7K516_MEDTR	IPR016140	Lipid transfer protein
Ca_11846	Ca8: 776878 .. 777918	G7K519_MEDTR	IPR016140	Lipid transfer protein
Ca_11845	Ca8: 779521 .. 780334	I3T2Q1_LOTJA	IPR016140	Bifunctional inhibitor/plant lipid transfer protein/seed storage helical domain-containing protein
Ca_11844	Ca8: 781623 .. 783061	CDC73_RAT	IPR007852	Parafibromin
Ca_11843	Ca8: 785748 .. 786884	G7K522_MEDTR	IPR014560	Alba DNA/RNA-binding protein
Ca_11842	Ca8: 794627 .. 797573	G7K527_MEDTR	IPR002913	Mammalian STARD2 lipid-binding START domain protein
Ca_11841	Ca8: 800811 .. 804690	K7K5H3_SOYBN	IPR004343	Plus3 domain-containing protein
Ca_11840	Ca8: 806960 .. 807727	G7KKM5_MEDTR		Nucleotide-diphospho-sugar transferase superfamily protein
Ca_11839	Ca8: 815750 .. 823114	G7K541_MEDTR	IPR019787	Putative chromatin regulator PHD family
Ca_11838	Ca8: 826837 .. 829472	I3T8G9_LOTJA		Low-density receptor-like protein
Ca_11837	Ca8: 833197 .. 834660	G7K545_MEDTR	IPR006734	PLATZ transcription factor family protein
Ca_11836	Ca8: 835684 .. 839054	PPR18_ARATH	IPR002885	Pentatricopeptide repeat-containing protein At1g06710
Ca_11835	Ca8: 841803 .. 844150	G7K548_MEDTR	IPR001441	ditrans,polycis-polyprenyl diphosphate synthase [(2E,6E)-farnesyldiphosphate specific]
Ca_11834	Ca8: 852776 .. 857005	Y5673_ARATH	IPR008545	WEB family protein At5g16730
Ca_11833	Ca8: 860118 .. 863809	G7K556_MEDTR	IPR011528	RAP annotation release 2, NERD domain protein
Ca_11832	Ca8: 866123 .. 867269	MYB39_ARATH	IPR017930	Transcription factor MYB39
Ca_11831	Ca8: 872116 .. 885219	G7K558_MEDTR	IPR011249	Insulinase (Peptidase family M16)
Ca_11830	Ca8: 891457 .. 891812	I3S6V2_MEDTR	IPR016181	N-alpha-acetyltransferase 60
Ca_11829	Ca8: 893929 .. 898421	G7K2D9_MEDTR		Serine/Threonine-kinase STN7, related protein, putative
Ca_11828	Ca8: 900817 .. 904281	TM1L2_MOUSE	IPR002014	TOM1-like protein 2
Ca_11827	Ca8: 909300 .. 913014	CSLD3_ARATH	IPR013083	Cellulose synthase-like protein D3
Ca_11826	Ca8: 918441 .. 924329	4CL2_SOYBN	IPR025110	4-coumarate--CoA ligase 2
Ca_11825	Ca8: 925806 .. 928074	SMG9_XENLA	IPR006073	Nonsense-mediated mRNA decay factor SMG9
Ca_11824	Ca8: 928930 .. 929715	G7K6G6_MEDTR	IPR001841	IBR domain protein
Ca_11823	Ca8: 931739 .. 935806	SYVN1_HUMAN	IPR001841	E3 ubiquitin-protein ligase synoviolin
Ca_11822	Ca8: 937869 .. 939181	CHS1_CICAR	IPR016038	Chalcone synthase 1
Ca_11821	Ca8: 957117 .. 958239	CHS1_CICAR	IPR001099	Chalcone synthase 1
Ca_11820	Ca8: 963034 .. 964282	CHS1_TRISU	IPR001099	Chalcone synthase 1
Ca_11819	Ca8: 966363 .. 974609	G7IW53_MEDTR		Nucleolus and neural progenitor protein-like N-terminal domain-containing protein
Ca_11818	Ca8: 976685 .. 993319	XPO1_RAT	IPR001494	Exportin-1
Ca_11817	Ca8: 995033 .. 997425	ARF1_LOCMI	IPR024156	ADP-ribosylation factor 1
Ca_11816	Ca8: 998604 .. 1000747	ARF_DUGJA	IPR024156	ADP-ribosylation factor
Ca_11815	Ca8: 1002391 .. 1004127	IMP2L_DANRE	IPR019759	Mitochondrial inner membrane protease subunit 2
Ca_11814	Ca8: 1006251 .. 1008598	G7K6I4_MEDTR	IPR009291	Pre-mRNA processing protein PRP39, putative
Ca_11813	Ca8: 1011199 .. 1027575	RELA_STRCO	IPR003607	GTP pyrophosphokinase
Ca_15083	Ca8: 1042084 .. 1045470	RPP29_RAT	IPR023534	Ribonuclease P protein subunit p29
Ca_15082	Ca8: 1047896 .. 1049293	DPH1_DICDI	IPR002728	2-(3-amino-3-carboxypropyl)histidine synthase subunit 1
Ca_15081	Ca8: 1050618 .. 1054691	G7K6J4_MEDTR	IPR000313	Putative PWWP domain-containing protein
Ca_15080	Ca8: 1059501 .. 1061393	CDC21_ARATH	IPR017986	Cell division cycle 20.1, cofactor of APC complex
Ca_15079	Ca8: 1063228 .. 1065449	CCB12_ORYSJ	IPR008012	Cyclin-B1-2
Ca_15078	Ca8: 1068861 .. 1070762	CDC21_ARATH	IPR017986	Cell division cycle 20.1, cofactor of APC complex
Ca_15077	Ca8: 1075534 .. 1077442	CDC21_ARATH	IPR017986	Cell division cycle 20.1, cofactor of APC complex
Ca_15076	Ca8: 1079181 .. 1081787	OPR1_SOLLC	IPR013785	12-oxophytodienoate reductase 1
Ca_15075	Ca8: 1084889 .. 1087455	I3SJY7_MEDTR	IPR001478	Putative PDZ domain, rubredoxin-type
Ca_15074	Ca8: 1090537 .. 1092401	G7K6K0_MEDTR	IPR006740	Putative O-fucosylpeptide 3-beta-N-acetylglucosaminyltransferase
Ca_15073	Ca8: 1093219 .. 1094244	CDR1_ARATH	IPR001461	Aspartic proteinase CDR1
Ca_15072	Ca8: 1107812 .. 1110239	I3SKB8_MEDTR		Hydrogen peroxide induced protein
Ca_15071	Ca8: 1111850 .. 1113830	G7K7U7_MEDTR		Transmembrane protein, putative
Ca_15070	Ca8: 1115861 .. 1118307	PCR10_ARATH	IPR006461	Protein PLANT CADMIUM RESISTANCE 10
Ca_15069	Ca8: 1122271 .. 1128522	PP241_ARATH	IPR002885	Pentatricopeptide repeat-containing protein At3g18110
Ca_15068	Ca8: 1129514 .. 1129961
Ca_15067	Ca8: 1131041 .. 1138808	FUBP2_RAT	IPR004088	Far upstream element-binding protein 2
Ca_15066	Ca8: 1141750 .. 1148838	PPME1_MOUSE	IPR000073	Protein phosphatase methylesterase 1
Ca_15065	Ca8: 1150665 .. 1152476	CYC3_ARATH	IPR009056	Cytochrome c-2
Ca_15064	Ca8: 1155264 .. 1155851	ERF22_ARATH	IPR001471	Ethylene-responsive transcription factor ERF022
Ca_15063	Ca8: 1169327 .. 1169752	ERF21_ARATH	IPR001471	Ethylene-responsive transcription factor ERF021
Ca_15062	Ca8: 1178468 .. 1181156	FKB53_ARATH	IPR001179	Peptidyl-prolyl cis-trans isomerase FKBP53
Ca_15061	Ca8: 1184911 .. 1186267	G7JRF2_MEDTR	IPR016027	Replication factor-A carboxy-terminal domain protein
Ca_15060	Ca8: 1187803 .. 1198412	Y193_HAEIN		Putative esterase/lipase HI_0193
Ca_15059	Ca8: 1202312 .. 1202656	G7JC22_MEDTR	IPR003832	Acid phosphatase/vanadium-dependent haloperoxidase
Ca_15058	Ca8: 1217368 .. 1221974	I3SV21_MEDTR	IPR019138	Light-mediated development protein DET1
Ca_15057	Ca8: 1223642 .. 1225988	G7K973_MEDTR	IPR006502	DUF506 family protein
Ca_15056	Ca8: 1229237 .. 1230411	G7K975_MEDTR	IPR017941	Putative nitrite reductase [NAD(P)H] small subunit, NirD
Ca_15055	Ca8: 1235430 .. 1235960	ERF20_ARATH	IPR001471	Ethylene-responsive transcription factor ERF020
Ca_15054	Ca8: 1236487 .. 1238351	AAE1_ARATH	IPR025110	Butanoate--CoA ligase AAE1
Ca_15053	Ca8: 1240453 .. 1242474	PP329_ARATH	IPR002885	Pentatricopeptide repeat-containing protein At4g20770
Ca_15052	Ca8: 1244968 .. 1246401	G7K984_MEDTR	IPR016040	Corticosteroid 11-beta-dehydrogenase
Ca_15051	Ca8: 1248317 .. 1251374	Y1960_ARATH	IPR000719	Probable serine/threonine-protein kinase At1g09600
Ca_15050	Ca8: 1254137 .. 1257935
Ca_15049	Ca8: 1261671 .. 1265873
